# Supplementary material for: Latent cytomegalovirus disrupts innate NK cell responses to P. falciparum and impairs parasite control in first infection in adults
Source: PLoS Pathog. 2026 Jun 23;22(6):e1014372. doi: 10.1371/journal.ppat.1014372 (PMC13309042; doi:10.1371/journal.ppat.1014372)
Supplement: S2 Table — (CSV) [file ppat.1014372.s002.csv]

	y_unstim_neg	y_stim_neg	y_unstim_pos	y_stim_pos	LCI_unstim_neg	LCI_stim_neg	LCI_unstim_pos	LCI_stim_pos	UCI_unstim_neg	UCI_stim_neg	UCI_unstim_pos	UCI_stim_pos	gene.id	res.Dispersion	res.AIC	res.logLik	res.meanExp	coef..Intercept.	coef.state_boolstim	coef.cmv_boolpos	coef.state_boolstim.cmv_boolpos	stdErr..Intercept.	stdErr.state_boolstim	stdErr.cmv_boolpos	stdErr.state_boolstim.cmv_boolpos	Chisq.state_bool	Chisq.cmv_bool	Chisq.state_bool.cmv_bool	Df.state_bool	Df.cmv_bool	Df.state_bool.cmv_bool	pvals.state_bool	pvals.cmv_bool	pvals.state_bool.cmv_bool	qvals.state_bool	qvals.cmv_bool	qvals.state_bool.cmv_bool	SYMBOL	ENSEMBL	GENENAME	State_cmvnFC	State_cmvpFC	CMV_unstimFC	CMV_stimFC
1	4.225	3.875	2.666666667	2.041666667	1.38297859	1.388714039	0.922016405	0.682281588	12.90737625	10.81261122	7.712564625	6.109505005	TSPAN6	1.386594879	117.6690154	-52.83450769	1.617197783	1.441019261	-0.086473598	-0.460190008	-0.180589187	0.569785556	0.773798878	0.786291309	1.097767532	0.103056102	1.015148548	0.027062177	1	1	1	0.748192566	0.313672558	0.869332937	0.268268396	0.593037624	0.864234951	TSPAN6	ENSG00000000003	tetraspanin 6	-0.100028818	-0.26960706	-0.510961919	-0.680540161
2	523.739392	692.6382628	609.9297858	631.9918819	468.6143964	625.423556	550.520211	570.5247922	585.3489623	767.0765811	675.750565	700.0813011	DPM1	0.007119943	279.8050338	-133.9025169	9.261390455	6.260994217	0.279513659	0.152349628	-0.243980955	0.056741821	0.058337803	0.077157479	0.079461895	13.95797587	0.10089908	9.427445172	1	1	1	0.000186943	0.750753359	0.002137619	0.000173389	0.742986043	0.12393889	DPM1	ENSG00000000419	dolichyl-phosphate mannosyltransferase subunit 1, catalytic	0.402582387	0.051180417	0.219405484	-0.131996486
3	839.7710903	1029.957655	894.640375	999.6969915	732.1225393	907.752758	788.6016948	881.4382942	963.2478803	1168.614209	1014.937459	1133.821938	SCYL3	0.012873131	304.5810957	-146.2905479	9.881476127	6.733129343	0.204143626	0.063292479	-0.093113223	0.06999053	0.072897587	0.095071187	0.099857277	9.626121819	0.028144934	0.869487379	1	1	1	0.001918292	0.866768535	0.351097263	0.001479525	0.773045765	0.698442761	SCYL3	ENSG00000000457	SCY1 like pseudokinase 3	0.294200109	0.160013725	0.091206502	-0.042979881
4	255.1391249	253.1556665	348.0893288	250.0763701	207.4780915	209.1052662	288.1719304	206.5784652	313.7486594	306.4857841	420.4648964	302.7333503	C1orf112	0.032080327	260.7180005	-124.3590002	8.091043798	5.541808984	-0.007804402	0.310650155	-0.322888385	0.10550165	0.117528532	0.14289877	0.160169678	5.153076924	1.480399324	4.063911469	1	1	1	0.023205219	0.223712055	0.043808912	0.01428857	0.536859947	0.355019206	C1orf112	ENSG00000000460	chromosome 1 open reading frame 112	-0.011215243	-0.47547	0.446668617	-0.01758614
5	4576.8	1087.666667	5605.166667	1635.166667	3753.262941	906.373982	4677.01972	1363.353797	5581.036705	1305.221466	6717.502864	1961.171072	FGR	0.051007814	364.8572226	-176.4286113	11.27820702	8.428755343	-1.436965335	0.202688727	0.20502128	0.101211472	0.137470779	0.137015706	0.18981805	196.6687401	10.65379053	1.16660239	1	1	1	1.11382569579804e-44	0.001098456	0.280100459	7.25293936799256e-43	0.050102846	0.654522707	FGR	ENSG00000000938	FGR proto-oncogene, Src family tyrosine kinase	-2.072092144	-1.776694921	0.292360201	0.587757424
6	63.30830811	148.8816322	58.2687083	92.12656892	29.74171605	73.97702469	28.8395649	46.55183032	134.7582591	299.6300609	117.7286266	182.3194629	CFH	0.454873298	261.8614417	-124.9307209	6.335134715	4.14801657	0.855135005	-0.082951357	-0.397036838	0.385441801	0.419099305	0.519301084	0.580340738	5.002406611	0.504819746	0.468053495	1	1	1	0.025312099	0.477389988	0.493884017	0.015462452	0.665498623	0.763891757	CFH	ENSG00000000971	complement factor H	1.220746555	0.65192221	-0.117734518	-0.686558863
7	63.30830811	148.8816322	58.2687083	92.12656892	29.74171605	73.97702469	28.8395649	46.55183032	134.7582591	299.6300609	117.7286266	182.3194629	CFH	0.454873298	261.8614417	-124.9307209	6.335134715	4.14801657	0.855135005	-0.082951357	-0.397036838	0.385441801	0.419099305	0.519301084	0.580340738	5.002406611	0.504819746	0.468053495	1	1	1	0.025312099	0.477389988	0.493884017	0.015462452	0.665498623	0.763891757	CFH	ENSG00000289697	complement factor H	1.220746555	0.65192221	-0.117734518	-0.686558863
8	373.0273394	334.0057867	376.1925103	297.4192111	303.9637782	276.0565385	311.1732986	245.6915829	457.7828212	404.1196277	454.7973924	360.0375156	FUCA2	0.029895385	269.2827081	-128.641354	8.413988191	5.921651713	-0.110493394	0.008449295	-0.124464985	0.104460801	0.111819976	0.142415381	0.153291263	5.333066785	0.23999043	0.659264324	1	1	1	0.020924535	0.624213027	0.416819785	0.013015308	0.708448551	0.726169728	FUCA2	ENSG00000001036	alpha-L-fucosidase 2	-0.158957711	-0.337960616	0.012157302	-0.166845602
9	1229.008278	982.7679941	1258.824	899.4789106	1039.41454	840.8932471	1078.34891	770.0223374	1453.184739	1148.57972	1469.503839	1050.699793	GCLC	0.020873465	314.534179	-151.2670895	10.07014483	7.113962845	-0.223589771	0.023970386	-0.112527853	0.08548467	0.090951917	0.116310726	0.124709663	20.74679269	0.138658599	0.814178918	1	1	1	5.24192997090261e-06	0.709618205	0.36688763	6.30444498017445e-06	0.731228226	0.704075535	GCLC	ENSG00000001084	glutamate-cysteine ligase catalytic subunit	-0.322278001	-0.484457807	0.034554176	-0.127625631
10	1622.648881	1696.598371	1607.749061	1352.729956	1466.941096	1544.851269	1464.018627	1231.306268	1794.884197	1863.251234	1765.590271	1486.127685	NFYA	0.006265057	317.6857969	-152.8428984	10.61024162	7.391815205	0.044565363	-0.009224824	-0.217275724	0.051469684	0.051331203	0.070221053	0.070378548	4.089284169	4.473756904	9.531073212	1	1	1	0.043155916	0.034419232	0.00202022	0.024886183	0.300897808	0.11943247	NFYA	ENSG00000001167	nuclear transcription factor Y subunit alpha	0.064255498	-0.248999329	-0.013300372	-0.3265552
11	31.77900832	34.99656921	36.61269199	36.82434979	27.71794045	28.90601768	30.16787167	28.58921919	36.43507971	42.37041125	44.43433164	47.4316115	STPG1	0.186111415	200.918638	-94.45931902	5.075273628	3.458805956	0.096444078	0.141589	-0.090679729	0.069758205	0.07549725	0.076969313	0.077872798	1.483550785	3.258484587	1.355966206	1	1	1	0.223219794	0.071054763	0.244237799	0.103060066	0.383640128	0.627696509	STPG1	ENSG00000001460	sperm tail PG-rich repeat containing 1	0.135087203	0.008095717	0.198447357	0.071455871
12	1358.49895	898.9303738	1459.600726	1131.715666	1175.398284	786.102681	1279.541381	991.5659425	1570.122589	1027.951992	1664.998344	1291.674406	NIPAL3	0.020478523	315.3933022	-151.6966511	10.20408476	7.214135656	-0.412930073	0.071782546	0.15850192	0.07386394	0.089371401	0.099799097	0.122792841	28.80802722	4.138487808	1.666184003	1	1	1	7.99191899753387e-08	0.0419186	0.196770436	1.27861448650903e-07	0.321013959	0.584277128	NIPAL3	ENSG00000001461	NIPA like domain containing 3	-0.595189746	-0.366776091	0.103486816	0.33190047
13	922.2000657	933.4999294	893.0000345	735.0000019	837.9328623	855.3525489	818.0976265	672.7610924	1014.941649	1018.787071	974.760268	802.9967976	LAS1L	0.010866796	290.7471488	-139.3735744	9.747395495	6.826762191	0.012178696	-0.032175572	-0.206894814	0.048889903	0.066180672	0.066241899	0.091736168	4.342229542	9.340348485	5.086487966	1	1	1	0.037178208	0.002241629	0.024112977	0.021774666	0.078016893	0.297788403	LAS1L	ENSG00000001497	LAS1 like ribosome biogenesis factor	0.017551228	-0.280569117	-0.04636844	-0.344488785
14	2198.428107	3162.358268	2309.679093	2801.160322	1639.773778	2408.974037	1770.781749	2147.513184	2947.410311	4151.356412	3012.577646	3653.760641	ENPP4	0.066927577	381.3553814	-184.6776907	11.3416517	7.695497887	0.363575429	0.049365986	-0.170650291	0.149583835	0.159123614	0.201643043	0.218795321	6.264205141	0.063748774	0.608328281	1	1	1	0.012320143	0.800666056	0.435417937	0.008092972	0.755765137	0.733380272	ENPP4	ENSG00000001561	ectonucleotide pyrophosphatase/phosphodiesterase 4	0.524328514	0.278222587	0.071188468	-0.174917459
15	2.05	1.854166667	2.875000004	2.020833333	0.722794584	0.703714931	1.165007389	0.778414313	5.814238365	4.885407251	7.0949121	5.246264479	SEMA3F	0.926637294	102.5082703	-45.25413513	1.426827713	0.717839793	-0.100404434	0.338212882	-0.252138274	0.531872452	0.726095882	0.703774805	0.988200384	0.230627542	0.181241599	0.065100978	1	1	1	0.631058906	0.670308394	0.798608071	0.236342451	0.721099303	0.84972128	SEMA3F	ENSG00000001617	semaphorin 3F	-0.09573966	-0.359249722	0.345387069	0.081877007
16	2526.023908	4778.26351	3021.553725	5201.012177	1990.248258	3828.603474	2442.440654	4198.409698	3206.030583	5963.480504	3737.976968	6443.041441	ANKIB1	0.057501046	393.0567431	-190.5283716	11.85532628	7.834401768	0.63743071	0.179124689	-0.094348631	0.121626074	0.146595155	0.162899493	0.202127546	33.82974976	1.106768378	0.217881421	1	1	1	6.01519544978839e-09	0.292785512	0.640658932	1.13470326892742e-08	0.581491846	0.814088381	ANKIB1	ENSG00000001629	ankyrin repeat and IBR domain containing 1	0.919349001	0.783301793	0.258328669	0.122281462
17	58.8	136.5	53.16666667	103.3333333	43.94398056	105.889643	40.66705303	79.92472902	78.67835266	175.959135	69.50821941	133.5979228	CYP51A1	0.093380518	225.4282941	-106.714147	6.319684767	4.074141855	0.84218276	-0.100710221	-0.177654384	0.148584797	0.197134077	0.201930052	0.273379927	30.13835409	2.108101009	0.4222976	1	1	1	4.02295749085733e-08	0.146521043	0.515792807	6.70587032459847e-08	0.476636741	0.770898185	CYP51A1	ENSG00000001630	cytochrome P450 family 51 subfamily A member 1	1.201214229	0.945722939	-0.142740172	-0.398231462
18	1538.76912	1462.420028	1743.81603	1439.936478	1387.907913	1327.606282	1583.898828	1307.36211	1706.028464	1610.923635	1919.879158	1585.954684	KRIT1	0.005422201	315.2239375	-151.6119688	10.59532528	7.338738103	-0.050890207	0.125093009	-0.140586625	0.052645566	0.048501378	0.071964012	0.066118002	14.73526628	0.630303992	4.521146373	1	1	1	0.00012371	0.42724383	0.033478392	0.00011867	0.644167503	0.326779829	KRIT1	ENSG00000001631	KRIT1 ankyrin repeat containing	-0.073370134	-0.276068192	0.180360887	-0.02233717
19	496.9910457	348.2755321	478.5384221	366.8896358	420.4720224	297.9874889	410.2706768	314.0812657	587.4352783	407.0501307	558.1657045	428.5769944	RAD52	0.02166763	273.9750235	-130.9875117	8.691590572	6.208572009	-0.355578084	-0.037835505	0.089902662	0.085303095	0.095436606	0.115827544	0.130968318	22.19972676	0.009920924	0.47120794	1	1	1	2.45708761501764e-06	0.920658848	0.492431984	3.12847342637804e-06	0.779320552	0.763614592	RAD52	ENSG00000002016	RAD52 homolog, DNA repair protein	-0.511754221	-0.38237338	-0.054473389	0.074907452
20	320	252.5000001	306.8333333	234.8333333	281.886104	224.383223	273.1896282	208.5158467	363.2672862	284.1400048	344.6203103	264.4724385	BAD	0.017807367	238.5404907	-113.2702453	8.095879177	5.768320996	-0.236909747	-0.042016284	-0.030518923	0.064703007	0.088399357	0.08773575	0.12248735	17.06897888	0.887444052	0.062080602	1	1	1	3.60463168175667e-05	0.346170887	0.80323718	3.77086518418907e-05	0.606179505	0.851351632	BAD	ENSG00000002330	BCL2 associated agonist of cell death	-0.34058755	-0.384381813	-0.060423837	-0.104218101
21	729.6209316	8303.301563	1038.2452	7202.591608	476.6440522	5627.488302	685.5342469	4881.53863	1116.864254	12251.43673	1572.427783	10627.24887	LAP3	0.189145042	400.5827617	-194.2913808	11.34047177	6.592525127	2.431883366	0.352762132	-0.49497444	0.217222009	0.266824998	0.299866231	0.373055383	135.5983662	0.146822604	1.760430655	1	1	1	2.44262021803822e-31	0.701590474	0.184570809	6.69256190628905e-30	0.729451784	0.572241323	LAP3	ENSG00000002549	leucine aminopeptidase 3	3.506663844	2.793180308	0.508341094	-0.205142442
22	3107.715583	2477.014945	3068.019192	2356.762107	2634.452206	2125.3451	2638.922288	2026.697582	3665.997858	2886.873779	3566.888576	2740.58038	CD99	0.026090824	359.080537	-173.5402685	11.39934978	8.041643196	-0.226833733	-0.012855778	-0.036909718	0.084292167	0.099626561	0.114042352	0.136921782	12.99472702	0.133476479	0.072666855	1	1	1	0.000312369	0.714854392	0.787492695	0.000279435	0.733179215	0.848062585	CD99	ENSG00000002586	CD99 molecule (Xg blood group)	-0.327133742	-0.380359507	-0.018540962	-0.071766728
23	0.7	7.166666681	1.854166667	3.833333336	0.182816158	3.14795061	0.705833871	1.608195895	2.680288256	16.31572972	4.870741078	9.137222966	HS3ST1	0.917551481	111.1676596	-49.58382979	1.655375893	-0.356674944	2.326115592	0.974110303	-1.599816204	0.684999638	0.803371356	0.843823367	1.041452305	7.224893484	0.023704114	2.359725095	1	1	1	0.007189944	0.877640168	0.124504128	0.004950652	0.773925347	0.503899116	HS3ST1	ENSG00000002587	heparan sulfate-glucosamine 3-sulfotransferase 1	2.2642126	0.759948913	0.747534836	-0.756728851
24	37.7411719	7.144806744	33.94498512	3.254734436	9.201786708	1.273798321	8.286345073	0.820077169	154.7955959	40.07562466	139.055519	12.91743833	AOC1	1.754853603	194.7795285	-91.38976425	3.418937284	3.630751591	-1.664365828	-0.106010462	-0.680264615	0.72007853	0.92370405	0.980492973	1.268271776	11.26233872	0.269566726	0.2876942	1	1	1	0.000790955	0.603622564	0.591701944	0.000656711	0.701751464	0.798771637	AOC1	ENSG00000002726	amine oxidase copper containing 1	-2.249915223	-3.03794444	-0.148782163	-0.93681138
25	575	374.5	495.6666667	311.3333333	477.3778465	315.4486111	418.0201727	261.9779626	692.5855534	444.6056983	587.7358571	369.9870153	MAD1L1	0.043318608	274.6841731	-131.3420866	8.703048962	6.354370041	-0.428778238	-0.148466383	-0.03626127	0.094929455	0.129137421	0.128715586	0.178851335	25.10799443	3.502338724	0.041105663	1	1	1	5.42076612139545e-07	0.06128223	0.839334101	7.63480960898395e-07	0.369844056	0.860832202	MAD1L1	ENSG00000002822	mitotic arrest deficient 1 like 1	-0.617255904	-0.669191378	-0.213790887	-0.265726361
26	13314.32248	12778.8855	12889.04067	11610.69274	11923.49133	11509.60705	11609.95674	10458.184	14867.38895	14188.13988	14309.04292	12890.2098	LASP1	0.005185429	419.7476314	-203.8738157	13.62802109	9.496595613	-0.041046095	-0.032462945	-0.063404833	0.056290724	0.045402843	0.077534997	0.061810496	5.96769044	0.912536726	1.052253227	1	1	1	0.014570352	0.339442245	0.304988719	0.009412044	0.604099568	0.669047476	LASP1	ENSG00000002834	LIM and SH3 protein 1	-0.059212459	-0.150678514	-0.046830554	-0.138296609
27	378.6903204	754.1829758	455.4604415	684.2352596	305.2674586	618.9495297	373.8172794	561.9510384	469.7728328	918.9633946	554.934791	833.1293271	SNX11	0.036388144	299.8784431	-143.9392215	9.105027769	5.936718775	0.688916237	0.184590092	-0.281923299	0.109964525	0.120725801	0.149241465	0.165651526	42.51129553	0.075438824	2.896483462	1	1	1	7.02752083859987e-11	0.783576474	0.088773022	1.7662280652108e-10	0.752188926	0.449362096	SNX11	ENSG00000002919	sorting nexin 11	0.992003022	0.586109552	0.265666616	-0.140226853
28	14.49407454	5.750445523	12.12457493	6.065111439	4.74033162	1.662136691	4.06423565	2.189301177	44.31719414	19.89464759	36.17047089	16.80242863	TMEM176A	1.173463836	166.9822301	-77.49111503	2.854075759	2.673739913	-0.924462579	-0.178505534	0.231781117	0.570220826	0.714442963	0.741583852	1.00641189	2.772807147	0.014373713	0.05304013	1	1	1	0.095877885	0.904569954	0.817855218	0.050181135	0.776922296	0.856060074	TMEM176A	ENSG00000002933	transmembrane protein 176A	-1.198661958	-0.893486477	-0.239445887	0.065729595
29	2765.885096	3383.197136	3034.375645	2762.377471	2443.877715	3017.299046	2707.946478	2464.939253	3130.32044	3793.466503	3400.154188	3095.706835	M6PR	0.013537042	352.5569458	-170.2784729	11.53847753	7.92511597	0.20146047	0.092644994	-0.295374443	0.06315035	0.072577997	0.085786487	0.099474818	0.794846077	0.883356819	8.816973212	1	1	1	0.372638789	0.347283919	0.002984413	0.156655043	0.606319455	0.14358336	M6PR	ENSG00000003056	mannose-6-phosphate receptor, cation dependent	0.290550878	-0.135442425	0.133612337	-0.292380966
30	12.2	10	10.33333333	7.166666667	7.005069346	5.958682852	6.16962289	4.169560367	21.24746989	16.78223233	17.30701855	12.31811188	KLHL13	0.318653958	152.2310567	-70.11552834	3.215461095	2.501435952	-0.198850859	-0.166061036	-0.167083411	0.28306218	0.38716902	0.386474135	0.543601719	1.088993891	0.849596328	0.094472416	1	1	1	0.296694238	0.35666656	0.75856659	0.130302848	0.609599247	0.845098678	KLHL13	ENSG00000003096	kelch like family member 13	-0.263034406	-0.472752997	-0.219965684	-0.429684275
31	0.3	2.083333334	1.041666667	1.25	0.024662065	0.331797784	0.152865371	0.188436108	3.64932947	13.08109333	7.09820305	8.291935226	CYP26B1	4.791726308	86.49637347	-37.24818674	0.736573585	-1.203972804	1.93794198	1.244794799	-1.755620423	1.274753188	1.582277431	1.607362074	2.096226159	0.816237192	0.042440445	0.701431033	1	1	1	0.366282625	0.836782484	0.402303264	0.154462124	0.764446946	0.71946628	CYP26B1	ENSG00000003137	cytochrome P450 family 26 subfamily B member 1	1.245979242	0.140177658	0.65123572	-0.454565864
32	33.19745454	18.15650001	20.49556634	11.0128593	20.69295167	11.12795092	13.07726527	6.83626164	53.25827874	29.62436617	32.12202483	17.7411393	ICA1	0.23070305	177.9460248	-82.97301241	4.166534034	3.502473202	-0.603444578	-0.482264616	-0.017700391	0.241163296	0.333419125	0.33259457	0.460345455	7.150879108	3.986420893	0.001478421	1	1	1	0.007492725	0.045868399	0.969328709	0.005143593	0.334061683	0.875232116	ICA1	ENSG00000003147	islet cell autoantigen 1	-0.836054946	-0.839459539	-0.669849822	-0.673254415
33	735.4584034	669.885723	646.8459254	492.8080631	598.6127524	552.8559581	534.0726418	406.4386493	903.5876049	811.6886059	783.4320997	597.5312325	ALS2	0.029388163	296.945526	-142.472763	9.27858471	6.600493983	-0.093386848	-0.128385854	-0.178601508	0.105040349	0.109344753	0.143503964	0.149418513	6.392104097	3.479983168	1.428767026	1	1	1	0.011462907	0.062115372	0.231965766	0.007568533	0.3720503	0.615700895	ALS2	ENSG00000003393	alsin Rho guanine nucleotide exchange factor ALS2	-0.134536999	-0.39170035	-0.184953298	-0.442116649
34	2556.532663	6195.934536	2651.028151	5865.0326	2013.438986	4971.286459	2142.852654	4736.885226	3246.117367	7722.267685	3279.71699	7261.862123	CASP10	0.063035806	395.8109989	-191.9054994	11.94441118	7.846407191	0.885241445	0.036295634	-0.09118095	0.12184067	0.15309602	0.162671807	0.211222639	62.98308065	0.010059301	0.186349101	1	1	1	2.08489842188533e-15	0.92010928	0.66597276	9.86203579871262e-15	0.779320552	0.822035318	CASP10	ENSG00000003400	caspase 10	1.276802062	1.145289	0.052343424	-0.079169639
35	14973.49178	23417.73275	16608.4081	23356.64328	13132.5905	20764.75321	14772.59478	20774.75698	17072.44706	26409.66649	18672.36079	26259.40634	CFLAR	0.018746185	449.4395614	-218.7197807	14.23121148	9.614036702	0.447212122	0.103627656	-0.106239748	0.066930846	0.083444241	0.089653818	0.115051185	46.39711944	0.519709587	0.852691383	1	1	1	9.65573574677409e-12	0.47096559	0.355792072	2.74924570376601e-11	0.662879	0.700799351	CFLAR	ENSG00000003402	CASP8 and FADD like apoptosis regulator	0.645155969	0.491894056	0.149493621	-0.003768292
36	63.59271164	35.12662922	37.94110936	14.21727705	27.69236705	16.16768233	16.3469254	6.044890851	146.034211	76.31768461	88.0610723	33.4383154	TFPI	0.631150052	222.7339061	-105.3669531	4.839936448	4.152498867	-0.593539357	-0.516463663	-0.388037928	0.424154107	0.498032433	0.591913163	0.689365061	5.344894746	2.344059549	0.316847159	1	1	1	0.020783038	0.125761439	0.573508576	0.012935318	0.451798472	0.791915693	TFPI	ENSG00000003436	tissue factor pathway inhibitor	-0.838308736	-1.355583755	-0.730077402	-1.247352422
37	683.6684988	384.7245395	697.7075246	404.5475425	604.4043346	342.2685361	623.7726165	360.6136524	773.3277037	432.4469114	780.4058354	453.8339385	NDUFAF7	0.015722928	275.8834398	-131.9417199	9.00214441	6.527473149	-0.574945553	0.020326847	0.029914821	0.06287232	0.081057302	0.084922805	0.111635354	100.6052692	0.317823568	0.071807416	1	1	1	1.12268675014414e-23	0.572918546	0.788723136	1.51730268684808e-22	0.694442215	0.848062585	NDUFAF7	ENSG00000003509	NADH:ubiquinone oxidoreductase complex assembly factor 7	-0.827834704	-0.784817625	0.029283041	0.07230012
38	8921.988365	6310.423123	9766.288858	6901.26131	7934.736713	5656.308629	8758.557031	6188.38432	10032.07532	7040.18161	10889.96712	7696.258862	RBM5	0.008730128	399.6179026	-193.8089513	12.93132708	9.096274112	-0.346316102	0.09041771	-0.000916247	0.059830949	0.058450127	0.081643301	0.079802442	75.94162095	1.671491601	0.000131824	1	1	1	2.92176267352286e-18	0.196058866	0.990839334	2.03752799940362e-17	0.516754241	0.878211563	RBM5	ENSG00000003756	RNA binding motif protein 5	-0.499561613	-0.50088907	0.130431205	0.129103747
39	0.125000024	1.437500006	0.583333299	0.12499997	0.000949406	0.029242114	0.010923227	0.001452366	16.45767237	70.66542111	31.15175793	10.75830212	SLC7A2	23	96.2800529	-42.14002645	0.397973371	-2.079441348	2.442346846	1.540444788	-3.982792066	2.489914858	3.185718864	3.212228622	4.408390634	0.027097569	0.068116114	0.816234833	1	1	1	0.869248289	0.794099726	0.366283317	0.298278342	0.754311455	0.704075535	SLC7A2	ENSG00000003989	solute carrier family 7 member 2	1.11547719	-0.493040018	0.493039949	-1.115477259
40	1317.418171	1486.830031	1336.939065	1380.779516	1177.179852	1340.083575	1205.117391	1244.686922	1474.363187	1649.646023	1483.180043	1531.752314	ARF5	0.009794621	314.8095863	-151.4047931	10.42588449	7.183429169	0.120972467	0.014708831	-0.088706982	0.057424627	0.063624589	0.078120451	0.086926899	2.867825593	0.267500347	1.041375196	1	1	1	0.090366886	0.605013511	0.307501853	0.047669954	0.702089418	0.670781574	ARF5	ENSG00000004059	ADP ribosylation factor 5	0.174401691	0.046515019	0.02120438	-0.106682292
41	1201.241736	1012.020711	1253.955543	1018.388798	1065.621192	905.6466837	1122.872382	911.464573	1354.122571	1130.889051	1400.341239	1137.856341	SARM1	0.010349526	304.4529221	-146.226461	10.11896038	7.091111081	-0.171406766	0.042947187	-0.036674455	0.061121374	0.065474158	0.08306637	0.089644829	18.22280612	0.11898677	0.167369701	1	1	1	1.96511626792932e-05	0.730136028	0.682460096	2.14619163319045e-05	0.73850582	0.825830718	SARM1	ENSG00000004139	sterile alpha and TIR motif containing 1	-0.24706334	-0.299931852	0.061909247	0.009040735
42	720.6696461	998.1605984	723.4923266	798.3049686	627.2998727	878.6012567	636.36299	702.2923723	827.9369428	1133.989478	822.5512088	907.4437486	POLDIP2	0.014264034	296.9242802	-142.4621401	9.649577906	6.580180844	0.32573334	0.003909096	-0.227332589	0.070793955	0.076888306	0.09642734	0.105423926	15.14128136	2.276986395	4.649915093	1	1	1	9.97579137937185e-05	0.131306794	0.031055083	9.71431105949634e-05	0.45759084	0.319843846	POLDIP2	ENSG00000004142	DNA polymerase delta interacting protein 2	0.46937801	0.141775648	0.005631834	-0.321970528
43	4992.079194	581.8523323	5358.727585	1130.244349	3171.050262	382.6673026	3537.023001	739.5456467	7858.864609	884.7166568	8118.68097	1727.347453	PLXND1	0.198218877	387.8638373	-187.9319187	10.86379648	8.515607774	-2.149391083	0.070874061	0.593098375	0.231525331	0.275773592	0.312912199	0.379424558	93.69805531	2.502917865	2.443445144	1	1	1	3.67521836628584e-22	0.113635584	0.118016774	4.15037862156574e-21	0.441472147	0.496325569	PLXND1	ENSG00000004399	plexin D1	-3.098727466	-2.24424909	0.102229887	0.956708263
44	2430.642127	4497.43319	2671.912174	4092.799036	2096.986571	3932.32819	2336.624783	3577.937811	2817.386258	5143.74801	3055.310685	4681.74821	AK2	0.020844673	372.9650076	-180.4825038	11.69820962	7.795910751	0.61535136	0.094638914	-0.188916649	0.075333737	0.089318544	0.101719526	0.12302762	70.93535303	0.006028821	2.357953415	1	1	1	3.69123936840147e-17	0.938110059	0.12464562	2.2191859685904e-16	0.781432722	0.503899116	AK2	ENSG00000004455	adenylate kinase 2	0.887491679	0.615027848	0.136481517	-0.135982314
45	1503.816118	18606.77998	2342.909383	19246.17737	945.3007203	12276.08485	1555.673892	12842.63426	2392.321162	28202.17239	3528.518673	28842.62965	CD38	0.206557631	442.8067418	-215.4033709	12.52583166	7.315761235	2.515520073	0.443387527	-0.409601093	0.236866396	0.279831449	0.308295164	0.38440582	142.1147804	0.95568659	1.135382784	1	1	1	9.17875990577892e-33	0.328276036	0.286630087	2.84090384576877e-31	0.598612746	0.65899172	CD38	ENSG00000004468	CD38 molecule	3.628246831	3.037658187	0.639329589	0.048740945
46	894.9674631	1448.63941	862.1334279	1175.764133	735.9642386	1211.640231	721.185964	981.776554	1088.322935	1731.996088	1030.627445	1408.081392	FKBP4	0.043174903	323.8330117	-155.9165059	10.05353061	6.796787364	0.481592693	-0.037377316	-0.1713292	0.099798895	0.129431726	0.13544667	0.176773445	19.18280223	1.714960001	0.939352769	1	1	1	1.18778687437016e-05	0.190343098	0.332444348	1.34620420512356e-05	0.511888158	0.687937048	FKBP4	ENSG00000004478	FKBP prolyl isomerase 4	0.694175835	0.447169678	-0.053862746	-0.300868902
47	1836.391045	1534.036145	1867.730825	1451.959722	1640.845778	1381.751273	1683.113327	1307.694331	2055.240117	1703.10456	2072.598666	1612.140533	KDM1A	0.009752722	317.9785005	-152.9892503	10.68963461	7.515557536	-0.179899992	0.016921975	-0.071910063	0.057444097	0.062760096	0.07822808	0.085994537	25.81990006	0.110129887	0.699258283	1	1	1	3.74804166011038e-07	0.73999631	0.403033034	5.42361321026659e-07	0.740928712	0.719653128	KDM1A	ENSG00000004487	lysine demethylase 1A	-0.259386076	-0.363064066	0.024400074	-0.079277916
48	5253.740173	4793.436544	6821.078192	6108.763157	4588.620584	4240.679126	6036.11925	5404.86482	6015.268707	5418.243921	7708.116056	6904.333142	RBM6	0.020811965	382.6065632	-185.3032816	12.47117634	8.566695516	-0.091692641	0.261077315	-0.018600587	0.069061625	0.088342731	0.092624288	0.12167852	2.795996457	14.14699893	0.023368212	1	1	1	0.094500003	0.000169067	0.878503439	0.049573815	0.013728575	0.865425131	RBM6	ENSG00000004534	RNA binding motif protein 6	-0.132258155	-0.159094835	0.376591861	0.34975518
49	156.1476136	66.86044071	116.0722023	56.86134858	101.6602473	43.85949602	78.10646763	37.92794684	239.8388542	101.9236183	172.4921962	85.24618999	CAMKK1	0.166235755	242.5300727	-115.2650363	6.416518384	5.050801801	-0.848194328	-0.29658937	0.134597721	0.218961967	0.272623603	0.298597336	0.364998521	17.90346773	0.952100525	0.135985688	1	1	1	2.32397275423592e-05	0.329185202	0.712304853	2.51131153196756e-05	0.598988573	0.834361191	CAMKK1	ENSG00000004660	calcium/calmodulin dependent protein kinase kinase 1	-1.211477659	-1.016726708	-0.424721802	-0.229970851
50	2001.219015	2698.312019	2405.84184	2693.446816	1747.151419	2379.468172	2121.989935	2375.809055	2292.232662	3059.880286	2727.663719	3053.551688	RECQL	0.013885518	343.2772901	-165.638645	11.25546617	7.601511782	0.298869897	0.184143377	-0.185948059	0.069270307	0.074095306	0.094347624	0.101237656	15.56491481	1.204817793	3.373643104	1	1	1	7.97202536825018e-05	0.272360879	0.06624711	7.88869757504909e-05	0.571468285	0.408208079	RECQL	ENSG00000004700	RecQ like helicase	0.430991956	0.162847769	0.265541548	-0.00260264
51	622.7090195	612.2210829	688.099421	583.8294957	543.314166	539.47457	606.8056591	514.4777166	713.7058946	694.7772429	780.2841091	662.5299192	CCDC132	0.013505296	282.7840302	-135.3920151	9.284404573	6.434079346	-0.016985882	0.099853989	-0.147338472	0.069587561	0.076061157	0.094643013	0.103998628	3.39854703	0.0804835	2.007137396	1	1	1	0.065253874	0.776643252	0.156560489	0.035832367	0.750655321	0.541921124	CCDC132	NA	NA	-0.024465823	-0.23669607	0.143839023	-0.068391223
52	639.6217515	452.5261169	664.2094148	459.2073695	538.3345741	385.4746839	567.0285379	391.504306	759.9660223	531.2408182	778.0457546	538.6183626	ARHGAP33	0.024005073	286.2151202	-137.1075601	9.074424899	6.460876988	-0.34603151	0.037720495	-0.02306408	0.087957519	0.098989248	0.11932692	0.135742535	27.98050424	0.071613028	0.028869573	1	1	1	1.22543859133038e-07	0.78900253	0.865080535	1.90701257217593e-07	0.754031455	0.863335931	ARHGAP33	ENSG00000004777	Rho GTPase activating protein 33	-0.498287151	-0.531524501	0.054335804	0.021098454
53	262.2495504	438.4221823	278.9675367	370.8685041	218.2602008	371.5030601	236.1485995	314.032558	315.1047531	517.3954957	329.5504894	437.9910421	NDUFAB1	0.03392236	269.703625	-128.8518125	8.362580017	5.569296533	0.5138858	0.061798886	-0.229133656	0.093677857	0.119224349	0.126578238	0.162309612	22.82740737	0.438596897	1.992917348	1	1	1	1.7722033852378e-06	0.507800452	0.158036179	2.29728372426614e-06	0.674517635	0.542877609	NDUFAB1	ENSG00000004779	NADH:ubiquinone oxidoreductase subunit AB1	0.739176632	0.409533011	0.088828483	-0.240815138
54	31.4	12.52083333	7.208333333	1.375	11.7541101	5.019975148	2.831705465	0.449547575	83.88214778	31.22949073	18.34939053	4.205617168	PDK4	1.224805731	155.7921387	-71.89606933	2.629848842	3.446807893	-0.919413969	-1.471570129	-0.737370064	0.50132904	0.684672806	0.691799798	1.010633356	6.23820478	12.98196729	0.532333439	1	1	1	0.012502314	0.000314505	0.465627482	0.008199747	0.021140218	0.75096771	PDK4	ENSG00000004799	pyruvate dehydrogenase kinase 4	-1.260809741	-1.789161805	-1.980832589	-2.509184654
55	2.07500006	4.729166583	0.770833307	0.416666678	0.245986931	0.706175711	0.096646935	0.044358794	17.50347152	31.67061148	6.147985837	3.913792591	SLC22A16	5.436568863	95.27054438	-41.63527219	0.905450564	0.729961183	0.823787806	-0.990244315	-1.438973384	1.087978598	1.457748439	1.518555137	2.133878524	0.020450025	2.596195689	0.45474312	1	1	1	0.886287351	0.10712057	0.500091086	0.302366307	0.43354826	0.765591954	SLC22A16	ENSG00000004809	solute carrier family 22 member 16	0.897738848	-0.321928062	-0.796158025	-2.015824935
56	301.0523564	78.89754946	393.28539	171.3970726	220.7172307	58.49603581	296.7447414	128.0817312	410.6273035	106.4144471	521.2338296	229.36102	ZMYND10	0.105114451	266.5925843	-127.2962922	7.574326536	5.707284191	-1.339134023	0.26725134	0.508581418	0.158368269	0.204702216	0.213417473	0.280144498	57.72021484	11.076906	3.295769141	1	1	1	3.02181299350651e-14	0.000874095	0.069458571	1.21698653234035e-13	0.042790756	0.416864363	ZMYND10	ENSG00000004838	zinc finger MYND-type containing 10	-1.918575481	-1.193504976	0.384441612	1.109512117
57	0.85	0.125	2.354166668	0.270833333	0.15036263	0.009091943	0.568491846	0.035655169	4.805050308	1.718554481	9.748777817	2.057224722	ABCB5	2.728773502	70.65136069	-29.32568034	0.676038044	-0.162518929	-1.916922612	1.018705738	-0.245515849	0.883768593	1.602861272	1.143082647	2.040815852	4.346123617	0.988901769	0.014472762	1	1	1	0.037093283	0.32001094	0.904243291	0.021737622	0.595966769	0.86863814	ABCB5	ENSG00000004846	ATP binding cassette subfamily B member 5	-0.717600269	-1.400179541	0.858429107	0.175849835
58	172.3908265	210.9186759	152.5778602	157.3568394	142.5592897	177.4161095	127.9776486	132.1135889	208.4648227	250.7477363	181.9067914	187.4233766	SLC25A13	0.036536247	239.4131089	-113.7065544	7.410508816	5.149764146	0.201708491	-0.122089122	-0.170867426	0.096941921	0.124950226	0.132007353	0.173279491	1.701721968	5.019502563	0.972353607	1	1	1	0.192062935	0.025063368	0.324093897	0.090870032	0.265538362	0.68260426	SLC25A13	ENSG00000004864	solute carrier family 25 member 13	0.289483162	0.044208927	-0.17505732	-0.420331556
59	186.6393771	228.6045536	247.2679186	207.1285652	160.1998109	199.2394527	215.680538	180.3989487	217.4425605	262.2976585	283.4814125	237.8186948	ST7	0.024594375	236.5093701	-112.2546851	7.757628719	5.22917829	0.20281538	0.281294149	-0.379948131	0.077936957	0.104815378	0.104930992	0.143938385	0.000148383	1.239642982	6.967795127	1	1	1	0.990280996	0.265539871	0.008298969	0.326428611	0.565879374	0.215418664	ST7	ENSG00000004866	suppression of tumorigenicity 7	0.291188638	-0.254422862	0.403935231	-0.141676268
60	1774.50917	2342.657977	2043.734058	2197.225285	1570.975031	2094.89594	1829.317282	1966.877687	2004.413012	2619.722676	2283.282918	2454.549657	CDC27	0.013146581	337.9026528	-162.9513264	11.02814065	7.48127914	0.277762312	0.141254695	-0.205345537	0.062156834	0.071603567	0.084018478	0.098336113	11.84229592	0.237056853	4.360582016	1	1	1	0.000579004	0.626339939	0.036779737	0.000492393	0.70947276	0.334858135	CDC27	ENSG00000004897	cell division cycle 27	0.400529233	0.104426032	0.203680405	-0.092422796
61	209.2274053	381.0786165	207.2566489	290.3194377	174.9025743	324.3629047	176.0273793	247.0806444	250.2885239	447.7112205	244.026348	341.1249639	HCCS	0.032561628	256.212932	-122.106466	8.039003128	5.343421724	0.599583972	-0.009463849	-0.262560021	0.091424808	0.118037919	0.123804977	0.161242436	32.16115176	2.911672306	2.65154191	1	1	1	1.41899863791228e-08	0.087940645	0.10344951	2.52929674859397e-08	0.41256487	0.473002547	HCCS	ENSG00000004961	holocytochrome c synthase	0.861918766	0.484239409	-0.013588195	-0.391267552
62	1284.220293	826.8512337	1346.739267	915.6568472	1112.830692	723.7549913	1181.074783	802.3530305	1482.006	944.6331575	1535.640824	1044.960796	DVL2	0.018551845	309.5961782	-148.7980891	10.04604015	7.157907038	-0.440282245	0.047534554	0.054482327	0.07308409	0.085707463	0.09907234	0.11765476	49.08950973	0.963045213	0.21443333	1	1	1	2.44544546742937e-12	0.326420829	0.643314576	7.55487011315491e-12	0.59849872	0.815082655	DVL2	ENSG00000004975	dishevelled segment polarity protein 2	-0.634572225	-0.556087757	0.068525754	0.147010222
63	83	30.33333333	39.66666667	20.35416667	45.37125909	17.26863373	22.68220595	11.48243767	151.8362095	53.28221824	69.36911021	36.08050073	PRSS22	0.462716812	218.0588021	-103.029401	4.881201819	4.418840608	-1.00659339	-0.738329403	0.339367827	0.308143757	0.421386007	0.419849573	0.586681296	8.043346558	3.705795769	0.334608407	1	1	1	0.004567109	0.054223809	0.562958009	0.003272104	0.356253149	0.788882033	PRSS22	ENSG00000005001	serine protease 22	-1.422691072	-0.929329143	-1.046542586	-0.553180657
64	83	30.33333333	39.66666667	20.35416667	45.37125909	17.26863373	22.68220595	11.48243767	151.8362095	53.28221824	69.36911021	36.08050073	PRSS22	0.462716812	218.0588021	-103.029401	4.881201819	4.418840608	-1.00659339	-0.738329403	0.339367827	0.308143757	0.421386007	0.419849573	0.586681296	8.043346558	3.705795769	0.334608407	1	1	1	0.004567109	0.054223809	0.562958009	0.003272104	0.356253149	0.788882033	PRSS22	ENSG00000282937	serine protease 22	-1.422691072	-0.929329143	-1.046542586	-0.553180657
65	3206.582508	4195.051153	3269.497147	3638.856925	2872.266078	3792.494427	2957.185329	3291.467566	3579.811583	4640.337518	3614.792582	4022.910588	UPF1	0.010543738	363.2840519	-175.642026	11.79920325	8.07296101	0.268699803	0.019430465	-0.161666398	0.056175734	0.063867273	0.076040987	0.087763044	17.47849769	1.245186318	3.393252399	1	1	1	2.90575592296066e-05	0.26447386	0.0654637	3.09398340947908e-05	0.565128724	0.4066784	UPF1	ENSG00000005007	UPF1 RNA helicase and ATPase	0.38754589	0.154371787	0.02802358	-0.205150523
66	1615	1707	1401.166667	1249.5	1397.815525	1496.274252	1227.814419	1094.682179	1865.92934	1947.403023	1598.994113	1426.21327	SKAP2	0.026528608	321.5123627	-154.7561814	10.51658621	7.387090236	0.055402487	-0.142029734	-0.169964239	0.073685856	0.099743259	0.099849986	0.138000118	0.234619204	11.23392199	1.516897354	1	1	1	0.628119711	0.000803157	0.21808962	0.235558378	0.04048959	0.603600388	SKAP2	ENSG00000005020	src kinase associated phosphoprotein 2	0.079880777	-0.165152786	-0.204769354	-0.449802918
67	1445.165603	2186.445705	1452.642516	1653.904851	1178.695261	1810.867195	1205.895024	1371.456786	1771.877506	2639.920163	1749.878917	1994.522383	SLC25A5	0.044549886	345.0785378	-166.5392689	10.68376192	7.275979198	0.414053341	0.005160403	-0.284298594	0.103987655	0.131689416	0.140853291	0.179380577	8.412772255	1.91713807	2.511878299	1	1	1	0.003725941	0.166172501	0.112991186	0.002724913	0.493776458	0.489297173	SLC25A5	ENSG00000005022	solute carrier family 25 member 5	0.597014441	0.187075751	0.007439754	-0.402498936
68	1050.33841	950.3526465	891.5296121	691.9550602	804.4686787	741.4593475	696.624353	540.7841853	1371.353298	1218.098006	1140.966499	885.3842593	CCDC109B	0.058041482	326.8388156	-157.4194078	9.755604381	6.956867686	-0.100034564	-0.163929034	-0.153383077	0.136064109	0.15300986	0.185777119	0.208290286	3.132788338	2.709988255	0.542271602	1	1	1	0.076732396	0.099721726	0.461492823	0.041303175	0.424093344	0.749409713	CCDC109B	NA	NA	-0.144175003	-0.365138242	-0.236255185	-0.457218424
69	1.1	1.5625	6.750000059	4.166666667	0.161300912	0.284683177	1.352578493	0.819874834	7.501507498	8.575871169	33.68566115	21.17531896	HOXA11	3.887915809	111.6859259	-49.84296293	1.210994835	0.09531018	0.350976923	1.814232334	-0.833403081	0.979486643	1.309214635	1.277523635	1.753481313	0.017018412	2.457682941	0.225895677	1	1	1	0.896206744	0.116951188	0.634583965	0.304651785	0.446151744	0.811909729	HOXA11	ENSG00000005073	homeobox A11	0.287162677	-0.584962512	1.883806993	1.011681805
70	289.1982285	322.113627	269.2373766	262.4494525	252.5081763	284.4840496	237.7309822	231.6735898	331.2194345	364.7205839	304.9193012	297.3136264	POLR2J	0.017409355	250.8226059	-119.4113029	8.143503745	5.667112365	0.107791997	-0.071518933	-0.133326927	0.069218742	0.088815629	0.09395199	0.12223384	0.376326584	4.277538341	1.1897421	1	1	1	0.539575773	0.038619241	0.275381584	0.210099629	0.309033731	0.650872307	POLR2J	ENSG00000005075	RNA polymerase II subunit J	0.155002884	-0.036701046	-0.102811484	-0.294515414
71	620.4	716.3333339	649.5	638.8333335	556.7583813	649.3972131	588.5336912	578.8199197	691.3163285	790.1688441	716.7818195	705.0690796	DHX33	0.013634964	282.5508933	-135.2754466	9.349081117	6.430364431	0.143781177	0.045838405	-0.160340417	0.055220955	0.074528561	0.074688962	0.103038661	1.354507945	0.557238594	2.421506292	1	1	1	0.244491575	0.455375	0.119679802	0.111101125	0.658097577	0.497858826	DHX33	ENSG00000005100	DEAH-box helicase 33	0.207121432	-0.023852902	0.066026815	-0.164947518
72	586.3842713	895.31153	575.6794226	746.7906718	502.3682133	776.742259	498.9052636	647.7785865	684.4511743	1031.980334	664.2679919	860.936621	LIG3	0.01752892	290.7969704	-139.3984852	9.436815058	6.373975328	0.423196408	-0.01842438	-0.162962435	0.078898971	0.084893159	0.107474971	0.116493946	33.53603679	1.479283889	1.956898488	1	1	1	6.99557794830332e-09	0.223886598	0.161845408	1.3102759456598e-08	0.536859947	0.546264334	LIG3	ENSG00000005156	DNA ligase 3	0.609695621	0.37486493	-0.02653509	-0.261365781
73	545.3762859	857.8519366	605.770067	762.459321	442.0190076	708.3122476	500.1855143	629.9236722	672.9015903	1038.962615	733.6425458	922.8804089	RPAP3	0.04340849	305.7314736	-146.8657368	9.413432987	6.301475989	0.452955527	0.105024497	-0.222906856	0.107205665	0.129416141	0.144477894	0.178194932	14.21192832	0.014911559	1.564790354	1	1	1	0.000163332	0.902809611	0.210965197	0.000153276	0.776427661	0.595745866	RPAP3	ENSG00000005175	RNA polymerase II associated protein 3	0.652514568	0.331401372	0.151255048	-0.169858148
74	62.83310832	41.04873754	62.87797605	38.68760595	47.24540796	31.33079254	48.75147678	29.64429805	83.56366621	53.78092023	81.09784839	50.48967096	ACSM3	0.076522442	197.6182288	-92.8091144	5.617127272	4.140482137	-0.425722056	0.000713823	-0.059954615	0.145472793	0.188184249	0.192882635	0.260570719	12.318882	0.043122991	0.052941229	1	1	1	0.000448399	0.835493859	0.818022138	0.000389584	0.76410152	0.856101244	ACSM3	ENSG00000005187	acyl-CoA synthetase medium chain family member 3	-0.602242415	-0.686630064	0.001013702	-0.083373948
75	39.6	34.66666667	31.33333333	22.66666667	27.28083	24.58745917	22.16008416	15.85374182	57.48212206	48.87767254	44.30388309	32.40735113	AC004381.6	0.155485021	190.2273816	-89.11369078	4.898277481	3.678829118	-0.133050508	-0.234146625	-0.190736569	0.190124929	0.258591194	0.259578133	0.362449955	1.613185566	3.357923278	0.276931165	1	1	1	0.204044587	0.066882362	0.598719731	0.095616943	0.379736285	0.802383132	AC004381.6	NA	NA	-0.186903337	-0.450165723	-0.328457481	-0.591719867
76	497.6231845	710.6899583	529.8471172	580.8008535	431.470762	623.5610698	464.6793096	509.5257684	573.917993	809.9931847	604.1542238	662.0462642	CIAPIN1	0.014992402	285.7018471	-136.8509235	9.166204932	6.209843133	0.356393137	0.062745374	-0.264573711	0.072777237	0.080519718	0.098895671	0.109855631	15.27108941	0.994390821	5.800276973	1	1	1	9.31310572806708e-05	0.318671582	0.01602365	9.10435898475528e-05	0.595338791	0.264822658	CIAPIN1	ENSG00000005194	cytokine induced apoptosis inhibitor 1	0.513298915	0.132228985	0.090346462	-0.290723467
77	656.3706641	714.9941852	712.2025115	711.9253745	564.290882	621.591378	619.6704957	619.4245337	763.4758286	822.4320719	818.5518285	818.2396907	FAM214B	0.016063325	295.0891613	-141.5445806	9.450470744	6.486725666	0.085548744	0.081636631	-0.085937946	0.077120306	0.081673526	0.104818346	0.111808143	0.506396186	0.172222239	0.590776314	1	1	1	0.476703095	0.678144338	0.44211908	0.190485096	0.72359234	0.737723476	FAM214B	NA	NA	0.123240795	-0.000560713	0.117604707	-0.006196801
78	140.1403885	156.3701111	177.0844024	151.154813	112.3641511	127.7847667	144.8872472	123.5319823	174.7828672	191.3499729	216.4364784	184.95435	COPZ2	0.036803158	239.4930431	-113.7465216	7.285162344	4.942644695	0.109581009	0.233981773	-0.267902914	0.112703954	0.12817493	0.151762396	0.175336851	0.146511938	0.586495884	2.33457845	1	1	1	0.701891212	0.443777347	0.126529239	0.255986947	0.651501884	0.506332795	COPZ2	ENSG00000005243	COPI coat complex subunit zeta 2	0.157030673	-0.227021193	0.335430276	-0.048621589
79	71.10009859	63.57411327	55.12434483	42.12097468	55.08958597	47.14770895	38.35680332	28.78767083	91.763696	85.72352651	79.22175805	61.62973443	PRKAR2B	0.240211328	226.8412456	-107.4206228	5.726156551	4.264088723	-0.11188236	-0.254497275	-0.157163261	0.130167361	0.1400136	0.158929764	0.157391191	1.114874089	3.557104749	0.99710574	1	1	1	0.291024878	0.05929107	0.318011849	0.128293435	0.366876205	0.679322616	PRKAR2B	ENSG00000005249	protein kinase cAMP-dependent type II regulatory subunit beta	-0.159045305	-0.38023691	-0.361374534	-0.582566139
80	71.10009859	63.57411327	55.12434483	42.12097468	55.08958597	47.14770895	38.35680332	28.78767083	91.763696	85.72352651	79.22175805	61.62973443	PRKAR2B	0.240211328	226.8412456	-107.4206228	5.726156551	4.264088723	-0.11188236	-0.254497275	-0.157163261	0.130167361	0.1400136	0.158929764	0.157391191	1.114874089	3.557104749	0.99710574	1	1	1	0.291024878	0.05929107	0.318011849	0.128293435	0.366876205	0.679322616	PRKAR2B	ENSG00000284096	protein kinase cAMP-dependent type II regulatory subunit beta	-0.159045305	-0.38023691	-0.361374534	-0.582566139
81	2869.713016	2922.126201	3577.844131	3664.17195	2282.480007	2368.427327	2906.003347	2972.170985	3608.028445	3605.270652	4405.008219	4517.289263	MSL3	0.052165677	379.9366392	-183.9683196	11.65354153	7.961967309	0.018099472	0.220548391	0.005742482	0.116810947	0.139926694	0.157393738	0.192786947	0.048268806	3.477156487	0.000887246	1	1	1	0.826103536	0.062221572	0.976237186	0.287966751	0.372361185	0.875247867	MSL3	ENSG00000005302	MSL complex subunit 3	0.026103004	0.034387171	0.3180846	0.326368767
82	7640.204486	5957.34236	7824.37757	5963.1701	6827.054164	5378.075085	7068.762812	5386.631024	8550.206749	6599.001953	8660.763698	6601.417005	CREBBP	0.009694664	384.8261918	-186.4130959	12.72437585	8.941179647	-0.248799899	0.023819821	-0.022842055	0.057413824	0.061356631	0.07731191	0.083946605	38.83802703	0.033634622	0.074039599	1	1	1	4.60469581959264e-10	0.854486183	0.78554345	1.03534150107314e-09	0.769751665	0.848062585	CREBBP	ENSG00000005339	CREB binding protein	-0.358889047	-0.391838959	0.034360294	0.001410383
83	22967.84519	5571.319861	23071.37769	8021.357564	15748.83893	3891.569585	16339.79197	5662.582225	33495.92405	7976.114603	32576.20838	11362.6919	BZRAP1	0.150461465	461.7960989	-224.8980495	13.50630208	10.04185048	-1.416463218	0.004497585	0.35997811	0.192514571	0.239882573	0.260541956	0.327507138	55.31967156	0.947563756	1.208121591	1	1	1	1.02438272930126e-13	0.330340198	0.271704455	3.79903325805091e-13	0.599324772	0.649186934	BZRAP1	NA	NA	-2.043328345	-1.524068511	0.006488362	0.525748196
84	47.025	7.062500043	34.83333333	1.1875	15.35250164	2.449551796	12.50809299	0.339237283	144.0384556	20.36246261	97.00608332	4.156843371	MPO	1.60964579	169.1465221	-78.57326104	2.88798988	3.850679375	-1.895880273	-0.300104592	-1.482844253	0.571122929	0.786162809	0.774106488	1.14005858	20.87031777	2.996615404	1.691752168	1	1	1	4.91451388264689e-06	0.083438659	0.193370156	5.94201946537193e-06	0.405596493	0.580991266	MPO	ENSG00000005381	myeloperoxidase	-2.574486446	-4.033947332	-0.42248336	-1.881944246
85	347.2	315.5	326	261	302.9916292	278.4076965	287.7484979	229.9278465	397.8586481	357.5341172	369.3364197	296.2712044	GCFC2	0.021262492	252.3129255	-120.1564628	8.261795502	5.849900983	-0.095742301	-0.063003601	-0.126634673	0.069487655	0.094342684	0.094252492	0.130911641	6.097520032	3.867932887	0.935726076	1	1	1	0.013537173	0.049217103	0.333379415	0.00880933	0.343614456	0.688856559	GCFC2	ENSG00000005436	GC-rich sequence DNA-binding factor 2	-0.137710703	-0.319723824	-0.090625567	-0.272638688
86	1403.489226	652.8899145	1533.00303	969.5921193	1061.799718	503.688318	1190.289593	752.2863847	1855.135178	846.2877244	1974.392033	1249.668872	WDR54	0.080292682	338.7167938	-163.3583969	10.03008772	7.24671672	-0.765308189	0.088267136	0.307199821	0.142344962	0.174188347	0.191207832	0.239673634	25.39810817	2.989916423	1.642863167	1	1	1	4.66375257614428e-07	0.083784493	0.199933082	6.64135990903868e-07	0.406560053	0.586601105	WDR54	ENSG00000005448	WD repeat domain 54	-1.102925881	-0.660364281	0.127255775	0.569817375
87	304.5783163	358.4946102	379.8068338	330.2707547	241.5458025	289.4063993	307.9071215	267.2455688	384.059461	444.075825	468.4959227	408.1593266	CROT	0.054823474	277.4822242	-132.7411121	8.408102811	5.71892825	0.162985375	0.220734541	-0.30273538	0.11830058	0.146717247	0.15942195	0.201909148	0.00117501	0.266303819	2.248093474	1	1	1	0.97265513	0.605822049	0.133779135	0.322517037	0.70210957	0.513161863	CROT	ENSG00000005469	carnitine O-octanoyltransferase	0.234427967	-0.201048524	0.317517195	-0.117959296
88	9.2	3.020833333	9.166666667	6.333333333	4.826240783	1.500970036	5.085702657	3.423755292	17.53745903	6.079691007	16.52235364	11.71553096	ABCB4	0.433005968	138.0112581	-63.00562904	2.643771145	2.219203484	-1.113670753	-0.003629768	0.743923727	0.329150829	0.485469402	0.445746262	0.651547093	4.68279974	1.123231529	1.303662576	1	1	1	0.030466056	0.289223685	0.253545294	0.01824411	0.579241537	0.635741147	ABCB4	ENSG00000005471	ATP binding cassette subfamily B member 4	-1.343002711	-0.471305719	-0.00472241	0.866974581
89	10814.59976	11054.21661	11745.72159	11670.54491	9512.178351	9855.523603	10483.10349	10415.7687	12295.35062	12398.70246	13160.41339	13076.48262	KMT2E	0.013553494	418.397263	-203.1986315	13.46748361	9.28865233	0.021914898	0.082592003	-0.028335813	0.065471501	0.072348994	0.0874044	0.098958253	0.018780896	0.95107406	0.081991215	1	1	1	0.890996484	0.329446055	0.774616896	0.303601046	0.599214814	0.847400772	KMT2E	ENSG00000005483	lysine methyltransferase 2E (inactive)	0.031613623	-0.009262632	0.119144499	0.078268244
90	490.4480739	571.5824986	520.6200844	492.9780361	419.5456714	495.662455	451.8846235	427.7541815	573.3328445	659.1311273	599.8107884	568.1472083	RHBDD2	0.023764266	279.144277	-133.5721385	9.00826807	6.19531941	0.153089418	0.059701161	-0.207645367	0.079666846	0.100063788	0.107740765	0.136250525	0.367786546	0.398577131	2.322566313	1	1	1	0.544213269	0.527825002	0.127509505	0.211448723	0.680732777	0.50794062	RHBDD2	ENSG00000005486	rhomboid domain containing 2	0.220444584	-0.078552524	0.08596043	-0.213036678
91	14.16322382	22.31787319	13.48125644	25.68634164	7.393862507	12.44805555	7.157169865	14.11048551	27.13019195	40.01327449	25.39331587	46.75871331	SOX8	0.36800675	184.814515	-86.40725748	4.153110247	2.650648733	0.454739112	-0.049348425	0.189919976	0.331631872	0.403738673	0.461246782	0.552673499	4.101317505	0.026973451	0.118087523	1	1	1	0.04284981	0.869545393	0.731118053	0.024729574	0.77340859	0.838950393	SOX8	ENSG00000005513	SRY-box transcription factor 8	0.620859692	0.881914763	-0.066389734	0.194665337
92	1402.6	2133.666667	1671.833333	1919.666667	1276.221221	1959.241296	1534.419049	1762.390699	1541.493534	2323.620606	1821.553699	2090.977962	IBTK	0.010891315	336.2621961	-162.131098	10.78210138	7.246082936	0.419514283	0.175593172	-0.281283551	0.04817557	0.064917313	0.065083039	0.089617147	36.91564318	0.370656516	9.851592706	1	1	1	1.23352271486868e-09	0.542646628	0.001696848	2.5998018505852e-09	0.684577615	0.11605107	IBTK	ENSG00000005700	inhibitor of Bruton tyrosine kinase	0.604878955	0.199313445	0.253161862	-0.152403648
93	1402.6	2133.666667	1671.833333	1919.666667	1276.221221	1959.241296	1534.419049	1762.390699	1541.493534	2323.620606	1821.553699	2090.977962	IBTK	0.010891315	336.2621961	-162.131098	10.78210138	7.246082936	0.419514283	0.175593172	-0.281283551	0.04817557	0.064917313	0.065083039	0.089617147	36.91564318	0.370656516	9.851592706	1	1	1	1.23352271486868e-09	0.542646628	0.001696848	2.5998018505852e-09	0.684577615	0.11605107	IBTK	ENSG00000283068	inhibitor of Bruton tyrosine kinase	0.604878955	0.199313445	0.253161862	-0.152403648
94	739.4608265	857.7836174	868.3848787	800.0222806	643.2495529	753.8502677	763.5303283	703.2232638	850.0624857	976.0462599	987.6389576	910.1457281	ZNF195	0.013347046	296.7519863	-142.3759932	9.674717695	6.605921308	0.148430566	0.160713717	-0.230426013	0.071116608	0.074671101	0.096783851	0.102132182	0.246094806	0.222776786	5.090234524	1	1	1	0.619838368	0.636932243	0.024060938	0.233245819	0.712789279	0.297788403	ZNF195	ENSG00000005801	zinc finger protein 195	0.213871257	-0.118152631	0.23157159	-0.100452298
95	8571.542824	12745.14994	9411.690011	12519.49244	7182.798995	10853.82477	8044.388716	10700.03436	10228.79054	14966.04657	11011.39092	14648.33531	MYCBP2	0.02888547	425.9353372	-206.9676686	13.38534198	9.056203022	0.39670306	0.093504792	-0.111368769	0.090182961	0.10404813	0.120389621	0.143217386	22.3643358	0.133480374	0.604693574	1	1	1	2.2552328284472e-06	0.714850413	0.436792798	2.88833230476503e-06	0.733179215	0.734438132	MYCBP2	ENSG00000005810	MYC binding protein 2	0.572266426	0.411612318	0.134883877	-0.025770231
96	1608.880927	1401.700949	1918.871815	1570.923075	1436.611543	1260.88091	1727.86071	1414.040293	1801.807767	1558.248312	2130.998765	1745.211447	FBXL3	0.008320427	327.5304257	-157.7652129	10.65622159	7.38329414	-0.137852398	0.176198556	-0.062221626	0.057781436	0.058726139	0.078737806	0.080096919	18.3985127	4.668816066	0.603463623	1	1	1	1.79197798927214e-05	0.030715094	0.43725954	1.97473495447686e-05	0.289228655	0.734792751	FBXL3	ENSG00000005812	F-box and leucine rich repeat protein 3	-0.198746521	-0.288479371	0.254056004	0.164323154
97	32303.10941	23597.01859	34010.10508	22324.59024	27005.45943	20001.66895	28854.43429	18937.86175	38639.99722	27838.64127	40086.98407	26316.98003	ITGAL	0.030537756	466.608586	-227.304293	14.73318511	10.38291877	-0.314043119	0.051494197	-0.106925798	0.091390023	0.107182979	0.123923316	0.1472165	25.42267924	0.002747578	0.527535903	1	1	1	4.60472778602618e-07	0.958196152	0.467644663	6.56476421803055e-07	0.784068867	0.751101775	ITGAL	ENSG00000005844	integrin subunit alpha L	-0.453051973	-0.607307565	0.074288181	-0.079967411
98	487.4355255	222.5544238	441.7921917	231.537908	418.4722184	192.2997589	383.8867458	200.2653241	567.7638348	257.5690778	508.4320904	267.6938862	PDK2	0.019782082	254.5549828	-121.2774914	8.310333766	6.189158026	-0.783986353	-0.098318409	0.137890346	0.077830369	0.093726488	0.105848242	0.128378088	122.9996404	0.117092865	1.153681465	1	1	1	1.39474165285524e-28	0.732209154	0.282779814	2.92606122670997e-27	0.738936943	0.656369259	PDK2	ENSG00000005882	pyruvate dehydrogenase kinase 2	-1.127542041	-0.92916386	-0.141538354	0.056839827
99	107.3030185	386.9768703	74.22532333	247.096186	74.59334769	278.4934818	52.67239177	176.7074479	154.356094	537.7185029	104.5974644	345.5232128	ITGA3	0.120580004	263.7074717	-125.8537358	7.370356501	4.675656781	1.282708143	-0.368551404	-0.080035842	0.185512985	0.219026419	0.254961861	0.301928987	67.65716627	4.478254487	0.070268296	1	1	1	1.94544356067895e-16	0.034328764	0.790946542	1.0625845430087e-15	0.300897808	0.848475947	ITGA3	ENSG00000005884	integrin subunit alpha 3	1.840897194	1.721609249	-0.525783146	-0.64507109
100	1841.568012	1927.133114	2130.90814	1957.375017	1334.110388	1427.855302	1580.795359	1452.490568	2542.048076	2600.993275	2872.458774	2637.756856	ZFX	0.084453	368.5192233	-178.2596116	10.92532607	7.518372668	0.045416076	0.145930856	-0.130360023	0.164465661	0.18023234	0.224068471	0.246672807	0.038719392	0.178030369	0.279284161	1	1	1	0.844005622	0.673071403	0.597170787	0.292189417	0.722208472	0.801798924	ZFX	ENSG00000005889	zinc finger protein X-linked	0.065486783	-0.122488218	0.210427404	0.022452403
101	1559.901054	2245.123305	1713.814436	2016.602852	1349.78002	1963.790908	1499.862314	1765.07223	1802.731752	2566.75934	1958.286367	2303.977702	LAMP2	0.016471749	341.5568026	-164.7784013	10.87108488	7.352377671	0.364138051	0.094099158	-0.201445263	0.073816715	0.080558802	0.100378648	0.110309995	21.7457244	0.026694701	3.334912063	1	1	1	3.11282830257327e-06	0.87021521	0.067824032	3.89806105395067e-06	0.77340859	0.41174276	LAMP2	ENSG00000005893	lysosomal associated membrane protein 2	0.525058042	0.234589752	0.13567338	-0.154794909
102	2726.868848	2843.701992	3027.871569	2818.908952	2446.912137	2571.908256	2739.715229	2550.426163	3038.856035	3144.218306	3346.335465	3115.654864	GGNBP2	0.007235028	350.9834274	-169.4917137	11.48422597	7.910909288	0.041952713	0.104705911	-0.113462719	0.055268945	0.05408823	0.075218482	0.073849927	0.264107189	0.465813745	2.360512119	1	1	1	0.607312398	0.494919372	0.124441331	0.229783193	0.670977721	0.503899116	GGNBP2	ENSG00000278311	gametogenetin binding protein 2	0.060503242	-0.103131824	0.151006122	-0.012628943
103	2726.868848	2843.701992	3027.871569	2818.908952	2446.912137	2571.908256	2739.715229	2550.426163	3038.856035	3144.218306	3346.335465	3115.654864	GGNBP2	0.007235028	350.9834274	-169.4917137	11.48422597	7.910909288	0.041952713	0.104705911	-0.113462719	0.055268945	0.05408823	0.075218482	0.073849927	0.264107189	0.465813745	2.360512119	1	1	1	0.607312398	0.494919372	0.124441331	0.229783193	0.670977721	0.503899116	GGNBP2	ENSG00000275099	gametogenetin binding protein 2	0.060503242	-0.103131824	0.151006122	-0.012628943
104	47.54080227	51.54841573	38.62644355	22.32860298	32.07432552	35.97510451	26.83298232	15.08161301	70.46532838	73.86327853	55.60329164	33.05790374	ITGA2B	0.159631035	203.2890582	-95.64452908	5.171080048	3.861588337	0.08093314	-0.207651229	-0.629001747	0.200781865	0.259518329	0.272297181	0.364562881	1.684207416	7.044430507	2.976862713	1	1	1	0.194366323	0.00795121	0.084462846	0.091783758	0.156044645	0.446609542	ITGA2B	ENSG00000005961	integrin subunit alpha 2b	0.114449316	-0.764363577	-0.292734461	-1.171547354
105	835.4808074	871.182639	962.0978331	803.6880294	754.3873195	792.2119059	875.2592786	730.6224214	925.2915068	958.0254789	1057.552045	884.0605349	GDE1	0.005926336	292.3114041	-140.1557021	9.758404538	6.728007376	0.041844267	0.141108767	-0.22174924	0.052092579	0.052198995	0.07101658	0.071325954	4.676735544	0.14752386	9.665606333	1	1	1	0.030573795	0.700912967	0.001877498	0.018297701	0.729451784	0.11861833	GDE1	ENSG00000006007	glycerophosphodiester phosphodiesterase 1	0.060297835	-0.259252786	0.203349918	-0.116200702
106	1006.534018	717.0449618	1057.756169	730.6123629	895.3146147	643.1356977	950.6076507	655.8074481	1131.56952	799.447891	1176.98202	813.9499274	C19orf60	0.01235716	295.2581422	-141.6290711	9.736822525	6.914268043	-0.339129496	0.049637079	-0.03089259	0.059741256	0.072440788	0.080951631	0.09888219	52.26273282	0.288884754	0.097605098	1	1	1	4.85501192771479e-13	0.590936094	0.754722762	1.64503667209193e-12	0.698525656	0.843707906	C19orf60	NA	NA	-0.488682461	-0.533219016	0.071541826	0.02700527
107	3.275000002	0.416666667	1.0625	0.875	0.662683474	0.064707939	0.216235009	0.17108461	16.18514031	2.682995513	5.220737627	4.475124912	CRLF1	3.01734449	84.01464752	-36.00732376	0.79169674	1.18631787	-2.061786607	-1.125693248	1.867630593	0.815191677	1.251969463	1.15077844	1.708961051	1.545611603	0.107417925	1.19431154	1	1	1	0.213784458	0.743103161	0.27446159	0.0995009	0.741614309	0.650187513	CRLF1	ENSG00000006016	cytokine receptor like factor 1	-1.59342408	-0.137503524	-1.051530301	0.404390255
108	2940.888733	1379.335416	3463.08127	2130.654475	2280.360103	1092.1097	2747.526393	1689.022243	3792.745947	1742.101721	4364.992419	2687.761223	OSBPL7	0.069013179	368.6053917	-178.3026959	11.15298664	7.986467105	-0.757110025	0.163446907	0.27138049	0.129784926	0.160652836	0.174029033	0.221275478	30.90424483	5.600669133	1.504148338	1	1	1	2.71078216962798e-08	0.017953619	0.220034174	4.63731226576504e-08	0.228655865	0.604450317	OSBPL7	ENSG00000006025	oxysterol binding protein like 7	-1.091723804	-0.70049917	0.235730095	0.626954728
109	0.65	1.041666667	2.375000005	0.4375	0.138374409	0.291260315	0.766517968	0.090791111	3.053310234	3.725428379	7.358764255	2.108204737	TMEM98	1.576430147	78.53016848	-33.26508424	0.867216983	-0.430782916	0.471604911	1.295780356	-2.163280923	0.789290429	1.022604076	0.977698372	1.42208566	0.828946665	0.148136491	2.314058463	1	1	1	0.362577289	0.700322593	0.128208911	0.153170104	0.729449911	0.50827034	TMEM98	ENSG00000006042	transmembrane protein 98	0.307281319	-1.231325548	1.03242148	-0.506185387
110	5.8	6	4.020833333	2.020833333	2.925272918	3.221600441	2.072426843	0.933274414	11.49978171	11.17457011	7.80104772	4.375741262	YBX2	0.437357026	120.2882392	-54.1441196	2.15262422	1.757857918	0.033901552	-0.36636874	-0.721880762	0.349219457	0.471831384	0.486104874	0.701666369	0.701614313	4.135029202	1.058448214	1	1	1	0.402241793	0.042004343	0.303569378	0.166737372	0.321013959	0.667749162	YBX2	ENSG00000006047	Y-box binding protein 2	0.041820176	-0.732980246	-0.437607911	-1.212408333
111	5.8	6	4.020833333	2.020833333	2.925272918	3.221600441	2.072426843	0.933274414	11.49978171	11.17457011	7.80104772	4.375741262	YBX2	0.437357026	120.2882392	-54.1441196	2.15262422	1.757857918	0.033901552	-0.36636874	-0.721880762	0.349219457	0.471831384	0.486104874	0.701666369	0.701614313	4.135029202	1.058448214	1	1	1	0.402241793	0.042004343	0.303569378	0.166737372	0.321013959	0.667749162	YBX2	ENSG00000288504	Y-box binding protein 2	0.041820176	-0.732980246	-0.437607911	-1.212408333
112	4.8	2.6875	6.333333333	4.020833333	2.506663712	1.367402618	3.598979058	2.174990769	9.191500195	5.282026051	11.14513601	7.433181293	CCL18	0.34099797	119.4713271	-53.73566357	2.214019532	1.568615918	-0.580004524	0.277210773	0.125667012	0.33146084	0.478241229	0.439334867	0.640427382	2.570084488	1.10714879	0.038503729	1	1	1	0.108901915	0.292702579	0.844435101	0.056049912	0.581422576	0.860832202	CCL18	ENSG00000275385	C-C motif chemokine ligand 18	-0.653409851	-0.546542282	0.338416218	0.445283786
113	4.8	2.6875	6.333333333	4.020833333	2.506663712	1.367402618	3.598979058	2.174990769	9.191500195	5.282026051	11.14513601	7.433181293	CCL18	0.34099797	119.4713271	-53.73566357	2.214019532	1.568615918	-0.580004524	0.277210773	0.125667012	0.33146084	0.478241229	0.439334867	0.640427382	2.570084488	1.10714879	0.038503729	1	1	1	0.108901915	0.292702579	0.844435101	0.056049912	0.581422576	0.860832202	CCL18	ENSG00000278006	C-C motif chemokine ligand 18	-0.653409851	-0.546542282	0.338416218	0.445283786
114	4.8	2.6875	6.333333333	4.020833333	2.506663712	1.367402618	3.598979058	2.174990769	9.191500195	5.282026051	11.14513601	7.433181293	CCL18	0.34099797	119.4713271	-53.73566357	2.214019532	1.568615918	-0.580004524	0.277210773	0.125667012	0.33146084	0.478241229	0.439334867	0.640427382	2.570084488	1.10714879	0.038503729	1	1	1	0.108901915	0.292702579	0.844435101	0.056049912	0.581422576	0.860832202	CCL18	ENSG00000278167	C-C motif chemokine ligand 18	-0.653409851	-0.546542282	0.338416218	0.445283786
115	1069.533956	11013.10333	727.4439563	6308.778793	678.4882445	7255.261232	478.2724277	3979.124804	1685.958293	16717.30915	1106.429472	10002.37284	CCL3	0.214604699	406.1411346	-197.0705673	11.35815986	6.974978277	2.331862777	-0.385441317	-0.171702336	0.232199553	0.285328629	0.315162248	0.398565278	125.4945208	3.776763378	0.185589536	1	1	1	3.96683778070535e-29	0.051969095	0.666613044	8.80082815490401e-28	0.349711095	0.822232474	CCL3	ENSG00000277632	C-C motif chemokine ligand 3	3.362949587	3.114699542	-0.55544067	-0.803690715
116	1069.533956	11013.10333	727.4439563	6308.778793	678.4882445	7255.261232	478.2724277	3979.124804	1685.958293	16717.30915	1106.429472	10002.37284	CCL3	0.214604699	406.1411346	-197.0705673	11.35815986	6.974978277	2.331862777	-0.385441317	-0.171702336	0.232199553	0.285328629	0.315162248	0.398565278	125.4945208	3.776763378	0.185589536	1	1	1	3.96683778070535e-29	0.051969095	0.666613044	8.80082815490401e-28	0.349711095	0.822232474	CCL3	ENSG00000278567	C-C motif chemokine ligand 3	3.362949587	3.114699542	-0.55544067	-0.803690715
117	1069.533956	11013.10333	727.4439563	6308.778793	678.4882445	7255.261232	478.2724277	3979.124804	1685.958293	16717.30915	1106.429472	10002.37284	CCL3	0.214604699	406.1411346	-197.0705673	11.35815986	6.974978277	2.331862777	-0.385441317	-0.171702336	0.232199553	0.285328629	0.315162248	0.398565278	125.4945208	3.776763378	0.185589536	1	1	1	3.96683778070535e-29	0.051969095	0.666613044	8.80082815490401e-28	0.349711095	0.822232474	CCL3	ENSG00000274221	C-C motif chemokine ligand 3	3.362949587	3.114699542	-0.55544067	-0.803690715
118	6188.031554	5694.564268	6695.707945	5765.678802	5496.694487	5101.518621	6000.614356	5166.786686	6966.320323	6356.550785	7471.31914	6433.989648	SYNRG	0.008015434	381.8927638	-184.9463819	12.57455479	8.730372311	-0.083104949	0.078849684	-0.066438874	0.06044394	0.05638223	0.082332758	0.07683909	9.62635549	0.363626582	0.747618615	1	1	1	0.001918048	0.546498991	0.38723124	0.001479525	0.685410932	0.714203055	SYNRG	ENSG00000275066	synergin gamma	-0.119874899	-0.215711383	0.113738374	0.017901889
119	6188.031554	5694.564268	6695.707945	5765.678802	5496.694487	5101.518621	6000.614356	5166.786686	6966.320323	6356.550785	7471.31914	6433.989648	SYNRG	0.008015434	381.8927638	-184.9463819	12.57455479	8.730372311	-0.083104949	0.078849684	-0.066438874	0.06044394	0.05638223	0.082332758	0.07683909	9.62635549	0.363626582	0.747618615	1	1	1	0.001918048	0.546498991	0.38723124	0.001479525	0.685410932	0.714203055	SYNRG	ENSG00000274047	synergin gamma	-0.119874899	-0.215711383	0.113738374	0.017901889
120	4.217317845	9.168959081	3.668453001	7.450753838	1.531401853	3.076100137	1.357164247	2.668117435	11.61404485	27.32999801	9.915931286	20.80633035	TMEM132A	1.009132701	144.9759116	-66.48795581	2.365560338	1.439199344	0.776624422	-0.139429297	-0.068079256	0.516844788	0.758338195	0.728515762	0.964531042	2.144371258	0.131656552	0.004981925	1	1	1	0.143093649	0.716720615	0.943729838	0.070988113	0.733707747	0.871966382	TMEM132A	ENSG00000006118	transmembrane protein 132A	0.962791777	0.856135482	-0.160363768	-0.267020063
121	6147.858558	8949.293277	6364.757641	7446.655176	5445.054833	8000.67714	5692.8522	6660.772477	6941.374513	10010.38397	7115.965496	8325.261597	AP2B1	0.012066764	394.9013594	-191.4506797	12.80979838	8.723859098	0.375470747	0.034672335	-0.218481939	0.061936731	0.068012212	0.084114661	0.093292125	31.0400577	1.45302163	5.48455141	1	1	1	2.52757721771607e-08	0.228043725	0.019185242	4.34913034767108e-08	0.539598246	0.282436367	AP2B1	ENSG00000006125	adaptor related protein complex 2 subunit beta 1	0.541616336	0.226454047	0.050013611	-0.265148678
122	1628.035275	1234.897046	1532.669305	1159.541472	1456.522688	1113.094586	1382.484322	1045.255595	1819.744299	1370.027969	1699.169504	1286.323108	ZNF263	0.008442158	313.118329	-150.5591645	10.41503345	7.395129214	-0.276386332	-0.060363076	-0.002599883	0.05679697	0.059043481	0.077391973	0.080974114	47.24124002	0.917530286	0.001030897	1	1	1	6.27658667515167e-12	0.338124275	0.974386258	1.83290845534882e-11	0.603507043	0.875232116	ZNF263	ENSG00000006194	zinc finger protein 263	-0.398459277	-0.402189359	-0.087030407	-0.090760489
123	541.2099659	355.2090376	703.5665112	469.5079651	355.2735957	239.5235939	477.7919796	318.3910168	824.4581942	526.7684003	1036.02793	692.3490855	SPATA20	0.141563621	318.5801747	-153.2900873	8.939470936	6.293807311	-0.421100856	0.262355105	0.016623704	0.214754656	0.234164193	0.291301054	0.320471432	6.639871608	1.307236866	0.002690772	1	1	1	0.009972112	0.252895546	0.958630163	0.006669406	0.555741637	0.874720755	SPATA20	ENSG00000006282	spermatogenesis associated 20	-0.60612751	-0.582516758	0.377884273	0.401495026
124	0.125000007	1.895833375	1.229166573	1.041666694	0.006822978	0.421221202	0.2572727	0.211648704	2.290055874	8.532771303	5.872564257	5.126747677	CACNA1G	3.006659968	81.5879493	-34.79397465	0.795036549	-2.079441486	2.719100004	2.285777843	-2.88461434	1.483682501	1.670428752	1.684639423	2.021913203	0.635392693	0.092455034	2.03540342	1	1	1	0.425384111	0.761078986	0.153673407	0.174113608	0.74658196	0.53615048	CACNA1G	ENSG00000006283	calcium voltage-gated channel subunit alpha1 G	1.364053582	-0.126757063	0.986579415	-0.50423123
125	122.8915812	257.4845173	99.86618749	172.5518935	95.4320527	205.1280424	79.04503494	136.9967078	158.2522884	323.204355	126.1718135	217.3348281	TNFRSF12A	0.057503226	250.3724968	-119.1862484	7.238090137	4.811302513	0.739657079	-0.207471348	-0.19279022	0.129024494	0.156361502	0.175753624	0.214863757	34.86185925	5.638432754	0.805088586	1	1	1	3.5394703955722e-09	0.017570907	0.369576308	6.94872189672351e-09	0.226366064	0.705402082	TNFRSF12A	ENSG00000006327	TNF receptor superfamily member 12A	1.060999714	0.782924472	-0.296635522	-0.574710763
126	349.7494316	294.7966637	407.9094907	354.3556256	244.0314394	212.3981258	293.7552711	255.1340091	501.2660057	409.1612044	566.424398	492.1645289	MAP3K9	0.121799183	293.9281342	-140.9640671	8.424970942	5.857216988	-0.170931145	0.153828325	0.030186833	0.183632613	0.216350145	0.246922432	0.297324431	1.089847809	0.797260003	0.010307988	1	1	1	0.296504932	0.371913848	0.919131123	0.130285401	0.617390461	0.871054262	MAP3K9	ENSG00000006432	mitogen-activated protein kinase kinase kinase 9	-0.245834985	-0.202518009	0.221340782	0.264657758
127	1262.571915	2049.454135	1181.241672	1578.45964	1019.802154	1682.999485	969.7702058	1295.374967	1563.134414	2495.700259	1438.827341	1923.408202	RALA	0.036648263	341.1805715	-164.5902858	10.52862777	7.140906122	0.484422639	-0.066584694	-0.194539328	0.108950103	0.119774985	0.148344062	0.16378807	21.62326352	2.016535309	1.410750757	1	1	1	3.31802922923841e-06	0.155593811	0.234931803	4.13232029567104e-06	0.485327621	0.617946777	RALA	ENSG00000006451	RAS like proto-oncogene A	0.698435696	0.417906094	-0.095982798	-0.376512401
128	2.210695156	11.28266765	2.792094742	5.835254675	0.882244172	5.524733409	1.191621686	2.540200749	5.53947901	23.04158044	6.54217118	13.40452999	BAIAP2L1	0.557610962	131.4566926	-59.72834628	2.339358576	0.793307016	1.629960695	0.233485101	-0.892834902	0.468670122	0.574330167	0.641414679	0.76913892	8.561913105	0.532731371	1.347512313	1	1	1	0.003432685	0.465460793	0.245713489	0.002530003	0.661886946	0.629765803	BAIAP2L1	ENSG00000006453	BAR/IMD domain containing adaptor protein 2 like 1	1.935666333	0.850000083	0.240109316	-0.845556933
129	5859.472962	3539.513489	7787.739386	5521.919796	4744.209875	2907.732602	6439.297061	4564.914969	7236.910738	4308.565282	9418.556741	6679.554481	KDM7A	0.045482575	403.2170857	-195.6085429	12.39313485	8.67581494	-0.504070376	0.284490962	0.160245342	0.107721817	0.130488394	0.144576106	0.179545685	21.88339277	11.28765644	0.796564379	1	1	1	2.89730515006025e-06	0.000780241	0.372122553	3.6491322247569e-06	0.040000992	0.706944002	KDM7A	ENSG00000006459	lysine demethylase 7A	-0.727058487	-0.495958669	0.410372746	0.641472564
130	1.05	0.75	2.354166667	0.729166667	0.283480851	0.205768071	0.828359967	0.198181535	3.88915158	2.733660264	6.690449701	2.68281315	ETV1	1.2791493	80.95803543	-34.47901771	0.939188802	0.048790164	-0.336472236	0.807396644	-0.835567521	0.668061667	0.938999636	0.854572655	1.267860648	1.58683743	0.459213586	0.434330228	1	1	1	0.207778559	0.497991734	0.509871785	0.097138405	0.671997764	0.768699519	ETV1	ENSG00000006468	ETS variant transcription factor 1	-0.228268988	-0.955877447	0.710330468	-0.017277992
131	1093.063665	3178.844777	1098.017371	2508.035326	894.0564202	2647.986516	915.9617498	2093.123311	1336.36776	3816.127481	1316.258181	3005.193801	AGK	0.036951715	349.0210257	-168.5105129	10.8001576	6.996739734	1.067533398	0.004521708	-0.241539853	0.102536149	0.118726134	0.137968888	0.163444185	133.1225381	1.378705867	2.18392968	1	1	1	8.50000452354986e-31	0.240321708	0.139457981	2.21975716992566e-29	0.546504589	0.52002587	AGK	ENSG00000006530	acylglycerol kinase	1.53925965	1.190918594	0.006517497	-0.341823559
132	1093.063665	3178.844777	1098.017371	2508.035326	894.0564202	2647.986516	915.9617498	2093.123311	1336.36776	3816.127481	1316.258181	3005.193801	AGK	0.036951715	349.0210257	-168.5105129	10.8001576	6.996739734	1.067533398	0.004521708	-0.241539853	0.102536149	0.118726134	0.137968888	0.163444185	133.1225381	1.378705867	2.18392968	1	1	1	8.50000452354986e-31	0.240321708	0.139457981	2.21975716992566e-29	0.546504589	0.52002587	AGK	ENSG00000262327	acylglycerol kinase	1.53925965	1.190918594	0.006517497	-0.341823559
133	39.17727191	28.9664449	21.33913273	9.511972653	18.15092912	13.53387139	10.15464885	4.448816521	84.56088521	61.99666791	44.84237637	20.33745904	ALDH3B1	0.509564441	200.4281616	-94.21408078	4.327100268	3.66809678	-0.301958693	-0.607554176	-0.506032627	0.39253828	0.473428122	0.544400268	0.651130722	3.112811957	4.076117986	0.603977369	1	1	1	0.077678744	0.043493475	0.437064491	0.041749823	0.325639211	0.734732258	ALDH3B1	ENSG00000006534	aldehyde dehydrogenase 3 family member B1	-0.423031668	-1.08753975	-0.846806429	-1.511314511
134	649.9570679	351.0354408	658.4076145	400.4179554	543.419618	297.2575526	560.1354991	339.9687479	777.3811915	414.5424722	773.9209309	471.6155235	TTC22	0.02983075	283.470692	-135.735346	8.927633054	6.476906311	-0.616019122	0.012917903	0.118703798	0.091339037	0.109137388	0.122995476	0.150195563	54.50288488	0.624865953	0.624618754	1	1	1	1.55219793452643e-13	0.429244794	0.429336088	5.63153253468511e-13	0.645233712	0.730528834	TTC22	ENSG00000006555	tetratricopeptide repeat domain 22	-0.886841719	-0.716065397	0.018608149	0.189384472
135	814.2244527	803.5717302	929.3393296	807.9099305	702.4864584	699.8004245	809.7980284	703.7080343	943.7355715	922.7309716	1066.527158	927.5415714	PHTF2	0.012297785	299.5737794	-143.7868897	9.709443131	6.702236068	-0.013169615	0.132237867	-0.12685374	0.075311196	0.07231756	0.102979949	0.098570453	2.747297057	0.530500413	1.656201037	1	1	1	0.097418989	0.466396552	0.198117034	0.050844428	0.661886946	0.584920803	PHTF2	ENSG00000006576	putative homeodomain transcription factor 2	-0.018976278	-0.201777945	0.190559691	0.007758025
136	415.0003234	499.4729976	397.7729623	418.0553391	333.3774594	407.7338996	324.6122462	341.1371355	516.6074177	611.8531611	487.4225523	512.3167442	FARP2	0.034340517	281.5569802	-134.7784901	8.744740093	6.0282793	0.185274238	-0.042397903	-0.13554182	0.111736704	0.118800239	0.152478527	0.162372103	1.934632466	0.838293435	0.696825117	1	1	1	0.16425252	0.359885306	0.403852562	0.079648764	0.611139623	0.719753278	FARP2	ENSG00000006607	FERM, ARH/RhoGEF and pleckstrin domain protein 2	0.266707582	0.071573179	-0.061017055	-0.256151458
137	250.5150284	423.640002	229.6828099	326.872161	208.8944918	359.7200648	194.3547959	277.2496857	300.4281201	498.9181	271.4324228	385.3761254	GGCT	0.028270509	259.3353424	-123.6676712	8.223126589	5.523518912	0.52536513	-0.086819643	-0.17249525	0.092698782	0.110120139	0.126132368	0.150877748	33.10350647	3.534851447	1.307085199	1	1	1	8.73809965233698e-09	0.060091717	0.252923075	1.61255632908773e-08	0.367620945	0.635741147	GGCT	ENSG00000006625	gamma-glutamylcyclotransferase	0.755595676	0.50722291	-0.124734105	-0.373106872
138	293.4606839	425.8698615	358.8731239	394.9260981	241.9652723	356.8347442	300.7393029	331.0761186	355.9154261	508.2608739	428.2443891	471.0899222	DBF4	0.029256521	271.8894865	-129.9447433	8.518448479	5.681743674	0.372390136	0.201225236	-0.276660392	0.098443603	0.110515249	0.13346684	0.151219849	8.864296695	0.25090374	3.347159271	1	1	1	0.002908023	0.616439444	0.067321098	0.002172368	0.706213149	0.41039917	DBF4	ENSG00000006634	DBF4 zinc finger	0.535721287	0.137742806	0.289413343	-0.108565139
139	64.35151588	12.4783046	29.74475314	13.57777585	40.23691441	7.593210157	18.98484973	8.216801048	102.9183688	20.50622629	46.60296773	22.43646838	TBXA2R	0.258951403	187.6682685	-87.83413424	4.417241779	4.164360491	-1.640368986	-0.771707739	0.856150562	0.239579412	0.342424531	0.33120717	0.465887922	24.65283784	2.171949161	3.377049212	1	1	1	6.86435981697477e-07	0.140547992	0.066110318	9.51040466767894e-07	0.469881213	0.408093256	TBXA2R	ENSG00000006638	thromboxane A2 receptor	-2.277581665	-1.076569601	-1.087880478	0.113131587
140	689.589485	860.6144217	868.0806579	874.1244364	573.60544	727.0229968	733.5311995	738.708876	829.0257111	1018.753445	1027.310125	1034.363543	IFRD1	0.032939751	305.8664464	-146.9332232	9.678739283	6.536096471	0.221550107	0.230188163	-0.214612	0.093956479	0.113424165	0.127232926	0.15569919	1.919680336	1.446007118	1.899919907	1	1	1	0.165891904	0.229169726	0.168087284	0.080334958	0.539598246	0.552871764	IFRD1	ENSG00000006652	interferon related developmental regulator 1	0.31921403	0.009998095	0.33166171	0.022445775
141	205.0829798	268.0928973	206.6707564	237.3328915	179.0910856	237.5470308	182.6307599	210.0293189	234.8471363	302.5666174	233.8751783	268.1858975	COX10	0.017455772	233.2607966	-110.6303983	7.834656367	5.323414677	0.267918876	0.007712302	-0.129582093	0.06914293	0.089964118	0.093642435	0.124117041	10.37593291	0.876462725	1.09000165	1	1	1	0.001276686	0.349172344	0.296470843	0.001021275	0.606907	0.664641763	COX10	ENSG00000006695	cytochrome c oxidase assembly factor heme A:farnesyltransferase COX10	0.384878953	0.198679992	0.011072715	-0.175126245
142	1.225	6.375	1.6875	2.708333333	0.311087307	2.188343414	0.512048658	0.873974824	4.823806579	18.57141102	5.561300093	8.392769723	GTF2IRD1	1.628757073	111.2154357	-49.60771785	1.408503201	0.202940844	1.649443247	0.3203073	-1.176357951	0.699297204	0.886915747	0.926952569	1.220590692	2.848103285	0.352670328	0.928835652	1	1	1	0.091481806	0.552605401	0.335165663	0.048194169	0.687864349	0.689477145	GTF2IRD1	ENSG00000006704	GTF2I repeat domain containing 1	1.728837713	0.464506176	0.272459419	-0.991872119
143	1207.981038	1378.537496	1223.424754	1302.446537	1088.293753	1253.387815	1112.836382	1184.790924	1340.83117	1516.183263	1345.00287	1431.785935	PAF1	0.011836055	311.4262698	-149.7131349	10.31343965	7.096705681	0.13207275	0.012703699	-0.069482404	0.053234335	0.068303777	0.071904013	0.094244596	4.124395121	0.213839292	0.543546565	1	1	1	0.042269129	0.643774706	0.46096662	0.024419746	0.7144762	0.749409713	PAF1	ENSG00000006712	PAF1 homolog, Paf1/RNA polymerase II complex component	0.190393053	0.090227292	0.0183125	-0.081853261
144	1770.446201	1659.041073	2008.542467	1620.910429	1597.709055	1506.64224	1825.013698	1472.210825	1961.858913	1826.855248	2210.527431	1784.629331	VPS41	0.005456308	333.202049	-160.6010245	10.78143652	7.478986885	-0.064991837	0.126177712	-0.149429497	0.052377981	0.048358909	0.071646265	0.065928581	19.57385825	0.548746152	5.137185038	1	1	1	9.67844756864156e-06	0.458830469	0.023418591	1.11533198712449e-05	0.659160165	0.296349207	VPS41	ENSG00000006715	VPS41 subunit of HOPS complex	-0.093708714	-0.309172918	0.181939414	-0.03352479
145	1020.561118	1216.579186	1046.909518	1012.625243	860.3892353	1038.725759	894.0132438	864.5808891	1210.550939	1424.885157	1225.954478	1186.019602	ELAC2	0.022423095	313.8069876	-150.9034938	10.06270975	6.928107871	0.175690382	0.025489916	-0.208986682	0.087103564	0.094331713	0.118636116	0.129243961	0.996743699	0.787966998	2.61466892	1	1	1	0.318099722	0.374715569	0.105879621	0.137960712	0.618601485	0.477534228	ELAC2	ENSG00000006744	elaC ribonuclease Z 2	0.253240081	-0.047989795	0.036738632	-0.264491244
146	0.875	5.875	1.416666681	4.062500884	0.126870726	1.214590294	0.263614259	0.827084056	6.034686068	28.41750439	7.613186373	19.95433635	SCIN	3.710542347	110.849168	-49.42458402	1.273181151	-0.133531393	1.904237453	0.481838097	-0.850745392	0.985232259	1.271800898	1.306429678	1.735801731	2.796918711	8.39545264829744e-09	0.240214366	1	1	1	0.094445652	0.999926892	0.624051331	0.049550486	0.792703436	0.808526243	SCIN	ENSG00000006747	scinderin	1.874469118	1.066831752	0.366127908	-0.441509459
147	584.3796392	642.1158329	727.7882596	735.7179815	430.8702059	484.6961799	549.1542542	555.349884	792.5810557	850.6622497	964.5299965	974.6665372	ARSD	0.087852226	319.9431328	-153.9715664	9.369167864	6.370550839	0.094217874	0.219459315	-0.083381159	0.155481602	0.183867479	0.211381172	0.252459316	0.157434829	1.146611088	0.109081991	1	1	1	0.691529272	0.284259693	0.741191706	0.253331877	0.576869068	0.841175792	ARSD	ENSG00000006756	arylsulfatase D	0.135706041	0.015612738	0.316127152	0.196033848
148	65.20000074	69.50000126	67.83333538	44.16666443	50.23586808	54.84951721	53.50861081	34.47821326	84.62161119	88.06367715	85.9929144	56.57759097	PNPLA4	0.073141862	205.3958832	-96.69794161	5.891608172	4.17745948	0.06386729	0.039594266	-0.492950731	0.133025615	0.179677898	0.179841971	0.250789474	2.277328962	2.912133658	3.863566745	1	1	1	0.131277788	0.087915495	0.049345323	0.06587587	0.41256487	0.369602883	PNPLA4	ENSG00000006757	patatin like phospholipase domain containing 4	0.09079205	-0.607849044	0.056276186	-0.642364909
149	2218.303639	2312.526343	2461.203713	2296.083769	2017.578573	2120.203005	2257.975979	2106.240025	2438.99846	2522.295306	2682.722835	2503.03888	ADIPOR2	0.009523534	341.849309	-164.9246545	11.17504776	7.704498056	0.041597805	0.103907768	-0.111043387	0.048390159	0.060839387	0.065340504	0.083800537	0.163764216	0.888721179	1.755867727	1	1	1	0.685714277	0.345824092	0.185140775	0.251550834	0.606036376	0.572828533	ADIPOR2	ENSG00000006831	adiponectin receptor 2	0.05998646	-0.100146661	0.149843063	-0.010290057
150	2218.303639	2312.526343	2461.203713	2296.083769	2017.578573	2120.203005	2257.975979	2106.240025	2438.99846	2522.295306	2682.722835	2503.03888	ADIPOR2	0.009523534	341.849309	-164.9246545	11.17504776	7.704498056	0.041597805	0.103907768	-0.111043387	0.048390159	0.060839387	0.065340504	0.083800537	0.163764216	0.888721179	1.755867727	1	1	1	0.685714277	0.345824092	0.185140775	0.251550834	0.606036376	0.572828533	ADIPOR2	ENSG00000285070	adiponectin receptor 2	0.05998646	-0.100146661	0.149843063	-0.010290057
151	22.49227935	18.04465025	18.89961978	11.04734428	15.66192115	12.921886	13.58493177	7.631593358	32.30144153	25.19828783	26.29351652	15.99191806	CDKL3	0.105133433	161.7190037	-74.85950187	4.073281047	3.11317211	-0.220322854	-0.174030306	-0.316628888	0.184663137	0.239842716	0.246894494	0.342883227	4.894241922	3.3287851	0.852724204	1	1	1	0.026946401	0.068077143	0.355782814	0.016371048	0.381516765	0.700799351	CDKL3	ENSG00000006837	cyclin dependent kinase like 3	-0.302800904	-0.724025713	-0.239445832	-0.66067064
152	1.825	0.895833334	1.0625	0.895833333	0.531823232	0.249812228	0.309826439	0.249812293	6.26265421	3.212482297	3.643673068	3.212481466	UPP2	1.430851248	81.43286017	-34.71643009	0.907355435	0.601579987	-0.711580882	-0.540955365	0.540955365	0.62909393	0.905693944	0.889436367	1.280680253	0.47437564	0.19148833	0.178419139	1	1	1	0.490981027	0.66168077	0.672735342	0.195132931	0.719285524	0.824403637	UPP2	ENSG00000007001	uridine phosphorylase 2	-0.575418728	-0.12156198	-0.453856748	-1.43E-10
153	38.48918864	30.06904119	25.24473531	14.43629348	11.86473093	9.548704763	6.725919279	3.770950501	124.8589328	94.68794567	94.7523505	55.26632331	PRSS21	1.317475547	219.9929563	-103.9964782	4.26373403	3.650377387	-0.246881277	-0.421759756	-0.311990938	0.600411824	0.741690387	0.89127255	1.001157023	0.698086825	0.717369979	0.09711349	1	1	1	0.403427296	0.397007961	0.755321447	0.16714094	0.63096422	0.843747761	PRSS21	ENSG00000007038	serine protease 21	-0.345980006	-0.765701669	-0.589429678	-1.009151341
154	38.48918864	30.06904119	25.24473531	14.43629348	11.86473093	9.548704763	6.725919279	3.770950501	124.8589328	94.68794567	94.7523505	55.26632331	PRSS21	1.317475547	219.9929563	-103.9964782	4.26373403	3.650377387	-0.246881277	-0.421759756	-0.311990938	0.600411824	0.741690387	0.89127255	1.001157023	0.698086825	0.717369979	0.09711349	1	1	1	0.403427296	0.397007961	0.755321447	0.16714094	0.63096422	0.843747761	PRSS21	ENSG00000282838	serine protease 21	-0.345980006	-0.765701669	-0.589429678	-1.009151341
155	854.0850142	813.7217174	1005.810036	889.7831665	744.0154207	717.2324951	887.1092947	784.8214801	980.4382963	923.191626	1140.393674	1008.782383	MARK4	0.019651965	300.0625877	-144.0312938	9.789327852	6.750030737	-0.0484123	0.163517765	-0.074158402	0.070392335	0.088039144	0.094836471	0.121066329	2.097968358	3.139742674	0.375209628	1	1	1	0.147495007	0.076405862	0.540178179	0.072847265	0.393380435	0.780348771	MARK4	ENSG00000007047	microtubule affinity regulating kinase 4	-0.069760497	-0.176645302	0.235651735	0.12876693
156	15.31223759	9.012321728	11.40191475	2.64930146	5.728700433	3.71715437	4.141111613	0.795803302	40.92806437	21.85057031	31.39342092	8.819765149	PROM1	1.017481231	158.2255139	-73.11275697	2.715050654	2.728652351	-0.530059629	-0.29487105	-0.929425667	0.501614106	0.649682531	0.670996132	0.927039998	4.738610324	1.855479214	1.005153475	1	1	1	0.029492886	0.173147472	0.316066723	0.017744946	0.497136402	0.677350777	PROM1	ENSG00000007062	prominin 1	-0.704178138	-1.764870639	-0.395391816	-1.456084317
157	543.8	670.1666667	484.3333333	506.8333333	467.0170138	583.6921352	421.2810438	440.9447051	633.2069952	769.4524803	556.8225327	582.5674394	CCDC124	0.028317662	283.8460548	-135.9230274	9.078775621	6.298581532	0.208944905	-0.115808157	-0.163536062	0.077661144	0.104878558	0.105332552	0.145298378	2.906195391	7.732273852	1.266792663	1	1	1	0.088239811	0.00542424	0.260369238	0.046685415	0.131990998	0.639957173	CCDC124	ENSG00000007080	coiled-coil domain containing 124	0.300944363	0.065379144	-0.166750754	-0.402315972
158	444.5389408	310.6956839	429.176069	346.1737141	366.4283546	259.1928414	360.8319382	290.7783209	539.3001589	372.4323844	510.4650635	412.1223342	CEACAM21	0.042191308	276.1912032	-132.0956016	8.531896836	6.097037657	-0.358223732	-0.035170405	0.143297193	0.098589102	0.128576185	0.131750171	0.177421418	10.2046291	0.169841782	0.652323881	1	1	1	0.001400886	0.680252459	0.419283055	0.001110528	0.724050183	0.727254937	CEACAM21	ENSG00000007129	CEA cell adhesion molecule 21	-0.515413353	-0.309269549	-0.050624262	0.155519542
159	444.5389408	310.6956839	429.176069	346.1737141	366.4283546	259.1928414	360.8319382	290.7783209	539.3001589	372.4323844	510.4650635	412.1223342	CEACAM21	0.042191308	276.1912032	-132.0956016	8.531896836	6.097037657	-0.358223732	-0.035170405	0.143297193	0.098589102	0.128576185	0.131750171	0.177421418	10.2046291	0.169841782	0.652323881	1	1	1	0.001400886	0.680252459	0.419283055	0.001110528	0.724050183	0.727254937	CEACAM21	ENSG00000278565	CEA cell adhesion molecule 21	-0.515413353	-0.309269549	-0.050624262	0.155519542
160	4912.198283	5164.401466	5384.824468	4722.612821	4506.867551	4759.412291	4963.113985	4352.315241	5353.982939	5603.852088	5842.367239	5124.415541	PAFAH1B1	0.003284439	375.8346773	-181.9173387	12.299947	8.499476836	0.050067656	0.091863157	-0.181290159	0.043938368	0.036891451	0.060512517	0.050226671	3.635625856	0.010758948	13.0280579	1	1	1	0.056555337	0.917387309	0.000306859	0.031574497	0.779320552	0.039721011	PAFAH1B1	ENSG00000007168	platelet activating factor acetylhydrolase 1b regulatory subunit 1	0.072218019	-0.189276494	0.132504748	-0.128989766
161	7.459776097	2.23396411	6.976366677	2.997360874	2.746209479	0.762779061	2.507158174	1.058000271	20.26366155	6.542648973	19.41229417	8.491653976	NOS2	0.952219173	131.9773958	-59.98869792	2.106191064	2.0095254	-1.205747765	-0.066997152	0.36095171	0.509848883	0.674492546	0.666418411	0.925040614	4.877242409	0.04721211	0.152256768	1	1	1	0.027213061	0.827987431	0.696387972	0.016517044	0.762654225	0.829696018	NOS2	ENSG00000007171	nitric oxide synthase 2	-1.387315812	-0.99668391	-0.084887748	0.305744154
162	4524.478384	5283.768359	4854.71447	5047.703517	4114.66312	4835.026877	4442.451816	4619.079222	4975.110732	5774.157783	5305.235389	5516.10171	KIAA0100	0.005370106	367.2591598	-177.6295799	12.26953089	8.417257575	0.155137251	0.070447992	-0.116154149	0.048441496	0.046330808	0.066311104	0.063322124	8.665236994	0.020023203	3.364794248	1	1	1	0.003243378	0.887472299	0.066603903	0.002401066	0.77522473	0.408883173	KIAA0100	NA	NA	0.223769931	0.056229369	0.101613283	-0.065927279
163	4074.233749	1526.75482	3888.721495	1169.299966	2764.961325	1060.941632	2724.206301	811.7265087	6003.47661	2197.086259	5551.031454	1684.388026	GAS7	0.140931896	387.2778623	-187.6389312	11.07288986	8.312437971	-0.981538242	-0.046602253	-0.220136947	0.197783696	0.236831908	0.268607727	0.320079035	45.48512825	0.594503616	0.473011195	1	1	1	1.53802199686994e-11	0.440682864	0.49160513	4.26532040166633e-11	0.650103422	0.763321017	GAS7	ENSG00000007237	growth arrest specific 7	-1.41546978	-1.732788499	-0.067215951	-0.38453467
164	381.8017608	305.6632434	310.8431073	277.3038358	329.6966065	266.8107583	271.6598861	242.1138011	442.1415983	350.1733549	355.677972	317.6085668	TRAPPC6A	0.020161219	255.5510501	-121.775525	8.285161399	5.944901523	-0.222417539	-0.205613216	0.108243017	0.074861564	0.094742479	0.101859915	0.12968548	6.467012448	3.852678914	0.696653898	1	1	1	0.010989512	0.049666603	0.403910322	0.007288581	0.344366387	0.719753278	TRAPPC6A	ENSG00000007255	trafficking protein particle complex subunit 6A	-0.31994221	-0.164159578	-0.295777095	-0.139994462
165	7511.920857	3545.839627	5594.47772	2124.320671	5741.815994	2763.130826	4376.000836	1644.264897	9827.719144	4550.265424	7152.233772	2744.532419	MATK	0.08316281	402.3455502	-195.1727751	11.95621472	8.924246485	-0.750716226	-0.294711216	-0.217611696	0.137099832	0.178016748	0.185867487	0.243167221	48.32766685	9.053088247	0.800855947	1	1	1	3.60628061856936e-12	0.002622515	0.370837579	1.08600748697304e-11	0.086458125	0.705681628	MATK	ENSG00000007264	megakaryocyte-associated tyrosine kinase	-1.082839805	-1.396580775	-0.425112596	-0.738853566
166	312.5240608	325.7415993	189.0186131	246.1349759	226.4806357	241.8961064	140.1501029	182.6798254	431.2566868	438.6494314	254.9269343	331.631729	CD79B	0.085848168	277.1146	-132.5573	8.013565745	5.744681461	0.041422966	-0.502835969	0.22261161	0.164296945	0.183027085	0.22351583	0.252391689	1.58187382	4.628013111	0.777938958	1	1	1	0.208490991	0.031453969	0.377772222	0.097407897	0.291174814	0.709145682	CD79B	ENSG00000007312	CD79b molecule	0.05957398	0.37915846	-0.722435421	-0.402850941
167	6.589423658	8.821243479	7.817589973	31.23849426	3.963142211	5.701153749	4.982558067	21.22904714	10.95608026	13.64887529	12.26573021	45.96737278	SCN4A	0.177495953	150.302163	-69.15108148	3.506965892	1.885465888	0.291696956	0.170910432	1.093577849	0.259402393	0.338159465	0.342920375	0.448043271	17.05547502	13.0092283	5.957437456	1	1	1	3.63035551720143e-05	0.00030996	0.014655327	3.79619126005772e-05	0.021068766	0.259463345	SCN4A	ENSG00000007314	sodium voltage-gated channel alpha subunit 4	0.371915366	1.870328066	0.21639406	1.71480676
168	218.2	169.1666667	250.1666667	181.5	192.8828918	150.5936437	223.9049747	161.7524958	246.8401399	190.0303388	279.5085781	203.6583722	ST7L	0.015213512	222.2686167	-105.1343084	7.654262549	5.385412073	-0.254527651	0.136715289	-0.066344058	0.062922881	0.086487537	0.084623228	0.118893863	23.81883969	3.008724445	0.311376035	1	1	1	1.05841436178164e-06	0.082817439	0.57683702	1.4262103819508e-06	0.405234505	0.793633674	ST7L	ENSG00000007341	suppression of tumorigenicity 7 like	-0.365299338	-0.460748547	0.196397213	0.100948003
169	496.0033487	225.9602708	591.5854418	273.0385577	159.9800966	79.75750764	208.9811189	96.38562258	1537.81206	640.165992	1674.664854	773.4561648	TKTL1	1.187586572	345.5050413	-166.7525206	8.330900534	6.206582678	-0.786223487	0.176223444	0.013030387	0.577312891	0.66960163	0.784311174	0.919374325	2.884772541	0.088775934	0.000200877	1	1	1	0.089420634	0.765739107	0.988691879	0.047225445	0.747452539	0.877918928	TKTL1	ENSG00000007350	transketolase like 1	-1.130815795	-1.112644287	0.253767611	0.27193912
170	412.252733	458.4639853	420.640955	416.1576696	357.7026236	402.5596022	369.4071012	365.3921164	475.1218042	522.1319395	478.9805405	473.9763069	RPUSD1	0.018746577	269.7586626	-128.8793313	8.728958454	6.021636591	0.106245149	0.02014304	-0.116960578	0.072415617	0.089064299	0.098156035	0.122366908	0.526357208	0.318433359	0.913589374	1	1	1	0.468142404	0.572550663	0.339163842	0.188038401	0.694400926	0.6914096	RPUSD1	ENSG00000007376	RNA pseudouridine synthase domain containing 1	0.152927421	-0.015422236	0.028990645	-0.139359012
171	11	15.16666667	15	11.83333333	6.059328634	8.932085091	8.830022211	6.891968502	19.96920902	25.75297654	25.48124961	20.31753014	RHBDF1	0.371879602	167.5454161	-77.77270804	3.605273788	2.397895273	0.321204765	0.310154928	-0.558334558	0.304232788	0.40684952	0.406999232	0.560964884	0.009648717	0.003365017	0.990644121	1	1	1	0.921751344	0.953741647	0.319584997	0.311162418	0.783762993	0.680066325	RHBDF1	ENSG00000007384	rhomboid 5 homolog 1	0.429987841	-0.31817596	0.415037499	-0.333126302
172	3039.746143	2083.780693	3244.450448	2193.106791	2707.959903	1874.419331	2920.761358	1973.0292	3412.183691	2316.526459	3604.011907	2437.732496	LUC7L	0.013108867	342.3741444	-165.1870722	11.32505114	8.019529285	-0.377590122	0.065171976	-0.014036696	0.058968601	0.071128813	0.079623062	0.097868552	62.31184319	0.908205897	0.020570435	1	1	1	2.93156786602485e-15	0.340590896	0.885955355	1.35724745284066e-14	0.604363013	0.866277452	LUC7L	ENSG00000007392	LUC7 like	-0.54452975	-0.564784983	0.093993351	0.073738118
173	740.6561258	224.4415607	685.3204245	260.8367474	565.6751095	175.0007794	533.569674	202.830683	969.7642471	287.8502275	880.2300939	335.4315422	CACNA2D2	0.091135453	294.9311907	-141.4655954	8.606418564	6.60753645	-1.193921085	-0.077649948	0.227929306	0.137508443	0.18578163	0.185054077	0.256386249	70.25899804	0.095524493	0.790334392	1	1	1	5.20075111240661e-17	0.757267998	0.373999032	3.05706433762002e-16	0.745203717	0.707938438	CACNA2D2	ENSG00000007402	calcium voltage-gated channel auxiliary subunit alpha2delta 2	-1.717996922	-1.390214703	-0.111868137	0.215914082
174	812.9487358	111.6062888	747.8886242	138.2304248	570.1915757	79.8645899	536.2314353	97.55226253	1159.058946	155.9635342	1043.089527	195.8709091	BAIAP3	0.154263427	292.5982895	-140.2991448	8.13541932	6.700668052	-1.985690652	-0.083413983	0.297358621	0.180967168	0.24322231	0.247348968	0.334414747	118.5897558	0.151477279	0.790660835	1	1	1	1.28792391702968e-27	0.697127596	0.373900378	2.45539857266256e-26	0.728526408	0.707938438	BAIAP3	ENSG00000007516	BAI1 associated protein 3	-2.853650533	-2.42727667	-0.120186758	0.306187105
175	702.8770247	593.9642101	645.3147028	559.8734994	623.6430829	531.8109611	578.2754346	501.3577069	792.17765	663.3813681	720.1258098	625.2189425	TSR3	0.013793725	275.6614696	-131.8307348	9.269746365	6.555181947	-0.168362882	-0.085443838	0.026335637	0.061022309	0.076207896	0.082823187	0.104697393	8.723686212	1.331830461	0.063272635	1	1	1	0.003141023	0.248479838	0.801396236	0.002331489	0.552968018	0.850776686	TSR3	ENSG00000007520	TSR3 ribosome maturation factor	-0.24252051	-0.204561392	-0.123086584	-0.085127467
176	564.0039771	564.9648101	558.2702103	486.1867044	481.4788401	488.1435996	482.5751184	419.9910243	660.6738649	653.8756975	645.838577	562.8156266	PIGQ	0.020420258	279.4443966	-133.7221983	9.073160515	6.335061303	0.001702143	-0.01021821	-0.139952521	0.080713785	0.092188446	0.109747252	0.126272737	1.333542328	0.935912003	1.228406943	1	1	1	0.24817601	0.333331392	0.267717074	0.112530631	0.601243042	0.645281693	PIGQ	ENSG00000007541	phosphatidylinositol glycan anchor biosynthesis class Q	0.002451331	-0.199070725	-0.014715536	-0.216237592
177	1362.624328	979.4313119	1246.300845	858.740525	1123.357818	819.4428521	1042.619558	718.1466192	1652.852752	1170.656004	1489.772358	1026.858958	CRAMP1L	0.032128987	320.1253234	-154.0626617	10.07330844	7.217167773	-0.330195663	-0.089232653	-0.042272646	0.09851543	0.111760992	0.134007889	0.153429769	21.19850994	1.095628981	0.075910106	1	1	1	4.14086319474158e-06	0.295227365	0.782918386	5.06648157756357e-06	0.584031251	0.847576295	CRAMP1L	NA	NA	-0.475957779	-0.536836265	-0.128636763	-0.189515249
178	15.00856284	29.76844898	7.727185861	18.45470814	7.170880677	15.43529693	3.684488685	9.244129208	31.41273279	57.41130598	16.20561398	36.84243748	TEAD3	0.434566954	184.4446728	-86.22233641	3.971092481	2.708620894	0.684828179	-0.663876152	0.1857466	0.376832867	0.431053751	0.525874411	0.599097024	6.749294259	1.907254815	0.09612745	1	1	1	0.009378477	0.167268517	0.756527291	0.006312798	0.494651959	0.844353707	TEAD3	ENSG00000007866	TEA domain transcription factor 3	0.942607924	1.156530909	-0.875255369	-0.661332383
179	1018.39909	1162.579127	1056.388709	964.5040743	899.6580522	1037.359861	942.9054598	860.5808834	1152.81212	1302.913558	1183.530218	1080.976962	DNAJC11	0.01398552	304.4690266	-146.2345133	10.02790341	6.925987154	0.132409048	0.036624339	-0.223406484	0.063251227	0.075304004	0.085806352	0.103200655	0.070448288	1.51607655	4.686262818	1	1	1	0.790685188	0.218214195	0.030404708	0.279152573	0.531655394	0.319151945	DNAJC11	ENSG00000007923	DnaJ heat shock protein family (Hsp40) member C11	0.190850352	-0.131151574	0.052786856	-0.26921507
180	1837.999965	690.9999494	2240.83386	1060.166567	1492.68786	570.58116	1853.443185	876.1537851	2263.195115	836.8326254	2709.193587	1282.826336	MYLIP	0.055819829	336.4712215	-162.2356107	10.30988204	7.516433284	-0.978293533	0.198170051	0.229871512	0.106173254	0.14428212	0.143702495	0.199136897	74.37573003	10.20981698	1.332498822	1	1	1	6.45780677136535e-18	0.00139695	0.248361161	4.26609782031095e-17	0.057887791	0.632790427	MYLIP	ENSG00000007944	myosin regulatory light chain interacting protein	-1.410077615	-1.079028238	0.285757913	0.61680729
181	15.41263262	33.87027505	15.72425719	30.56451512	9.944754897	23.40329813	10.48419886	20.91869719	23.8868878	49.01854113	23.58332454	44.65811499	E2F2	0.143097924	176.3416103	-82.17080517	4.515438615	2.735187473	0.787350314	0.020017091	-0.122715179	0.223541942	0.267560569	0.301696723	0.367147554	15.50566104	0.052161869	0.111715977	1	1	1	8.22585342174535e-05	0.819343272	0.738198915	8.11265418548582e-05	0.760537001	0.840479581	E2F2	ENSG00000007968	E2F transcription factor 2	1.087191075	0.916361454	0.027135466	-0.143694154
182	15.41263262	33.87027505	15.72425719	30.56451512	9.944754897	23.40329813	10.48419886	20.91869719	23.8868878	49.01854113	23.58332454	44.65811499	E2F2	0.143097924	176.3416103	-82.17080517	4.515438615	2.735187473	0.787350314	0.020017091	-0.122715179	0.223541942	0.267560569	0.301696723	0.367147554	15.50566104	0.052161869	0.111715977	1	1	1	8.22585342174535e-05	0.819343272	0.738198915	8.11265418548582e-05	0.760537001	0.840479581	E2F2	ENSG00000282899	E2F transcription factor 2	1.087191075	0.916361454	0.027135466	-0.143694154
183	1540.742784	2241.222825	1648.743879	1905.042571	1397.252763	2047.668873	1505.712709	1740.237061	1698.968425	2453.072279	1805.361914	2085.455641	PSMB1	0.005998788	326.5157986	-157.2578993	10.82927079	7.340019907	0.374756993	0.067749085	-0.230266351	0.049875832	0.05050875	0.068044635	0.068836708	53.31773098	0.983996052	11.18975983	1	1	1	2.83733947116062e-13	0.321214233	0.0008225	9.95558100113972e-13	0.596769353	0.079409191	PSMB1	ENSG00000008018	proteasome 20S subunit beta 1	0.540367561	0.208338277	0.097679971	-0.234349314
184	1540.742784	2241.222825	1648.743879	1905.042571	1397.252763	2047.668873	1505.712709	1740.237061	1698.968425	2453.072279	1805.361914	2085.455641	PSMB1	0.005998788	326.5157986	-157.2578993	10.82927079	7.340019907	0.374756993	0.067749085	-0.230266351	0.049875832	0.05050875	0.068044635	0.068836708	53.31773098	0.983996052	11.18975983	1	1	1	2.83733947116062e-13	0.321214233	0.0008225	9.95558100113972e-13	0.596769353	0.079409191	PSMB1	ENSG00000281184	proteasome 20S subunit beta 1	0.540367561	0.208338277	0.097679971	-0.234349314
185	17.96046173	10.3790213	8.933461411	5.891671712	8.905944375	5.129893774	4.482393432	2.873801051	36.22054799	20.99928144	17.80449083	12.07870515	SYN1	0.517366778	161.3253604	-74.66268021	3.165993544	2.888172771	-0.548386185	-0.698368836	0.132122029	0.357884597	0.478079974	0.49306637	0.667998432	2.065584126	3.09487621	0.039120066	1	1	1	0.150657192	0.078539125	0.843210988	0.074167967	0.398931422	0.860832202	SYN1	ENSG00000008056	synapsin I	-0.73661762	-0.527442547	-0.932625666	-0.723450593
186	3209.303097	3525.316618	3182.155022	2983.169289	2855.171908	3163.295657	2855.92178	2677.181209	3607.357699	3928.768792	3545.654034	3324.130237	JARID2	0.008480153	364.3288716	-176.1644358	11.65362164	8.073809089	0.093916443	-0.008495163	-0.158488835	0.059653957	0.058338066	0.081230799	0.07962684	0.049734011	1.854794865	3.961670818	1	1	1	0.823526762	0.173226751	0.04654748	0.287448221	0.497162492	0.361713773	JARID2	ENSG00000008083	jumonji and AT-rich interaction domain containing 2	0.135452502	-0.093128038	-0.012252095	-0.240832636
187	70.6	128.6666667	72.33333333	101	56.51410286	106.1030778	59.06688539	82.99692596	88.19674643	156.0285664	88.5794312	122.9081666	CDKL5	0.050293239	218.6122049	-103.3061024	6.487170585	4.257030144	0.600194936	0.02425492	-0.266359484	0.11354078	0.150229982	0.153550796	0.208057048	19.7014415	1.359845786	1.638971741	1	1	1	9.05330483290076e-06	0.24356421	0.200466608	1.0471420050081e-05	0.549462533	0.586983727	CDKL5	ENSG00000008086	cyclin dependent kinase like 5	0.856776162	0.476028129	0.03450953	-0.346238502
188	0.3	1.583333333	0.270833333	1.875	0.025565193	0.25574879	0.027192825	0.308155853	3.520411509	9.802370711	2.697428271	11.40859396	CAMK1G	4.559493076	81.60108347	-34.80054174	0.710152603	-1.203972804	1.663505134	-0.102278849	0.271355179	1.256403415	1.563240567	1.718672295	2.160509119	2.799845444	0.00444535	0.015774806	1	1	1	0.094273394	0.946841665	0.900050309	0.049491183	0.782955798	0.868106517	CAMK1G	ENSG00000008118	calcium/calmodulin dependent protein kinase IG	0.990722186	1.177787119	-0.032736786	0.154328146
189	1019.149485	964.6053044	1003.653311	830.3074302	800.5991655	772.2668687	801.9154193	663.7129106	1297.360423	1204.846965	1256.14241	1038.717822	CDK11A	0.053821961	324.0235168	-156.0117584	9.874765341	6.92672372	-0.055004713	-0.015321787	-0.134601189	0.123144549	0.143780701	0.168078202	0.197566121	1.642786573	0.437294521	0.46416549	1	1	1	0.199943568	0.508431174	0.495683633	0.09401017	0.674730038	0.76432893	CDK11A	ENSG00000008128	cyclin dependent kinase 11A	-0.079275062	-0.273243725	-0.022082832	-0.216051495
190	1761.193394	2954.28349	1830.693265	2603.85622	1353.541869	2313.12391	1438.661604	2045.187336	2291.618932	3773.161871	2329.552567	3315.132601	NADK	0.063495918	371.1719558	-179.5859779	11.11923339	7.473746923	0.517264504	0.038703084	-0.164965725	0.134319837	0.155208853	0.181930765	0.213377575	16.26808761	0.115165373	0.597709125	1	1	1	5.49821960159577e-05	0.734338367	0.439453436	5.57610777262782e-05	0.739248732	0.736166154	NADK	ENSG00000008130	NAD kinase	0.745924266	0.508025812	0.055805667	-0.182092787
191	166.3614364	95.13490158	181.8166324	101.5468745	119.5818452	69.59340525	134.7186959	74.83743089	231.4408804	130.0503901	245.3801055	137.788906	DLEC1	0.121677022	251.354633	-119.6773165	6.951296918	5.114162749	-0.558866848	0.088835915	-0.023611306	0.168449855	0.220002331	0.226186588	0.302675679	14.26469638	0.218896645	0.006085342	1	1	1	0.000158816	0.639881909	0.937821212	0.000149422	0.713790347	0.871966382	DLEC1	ENSG00000008226	DLEC1 cilia and flagella associated protein	-0.799834941	-0.834113809	0.127430191	0.093151323
192	2938.101594	756.623725	2537.519811	758.2908049	1971.014218	521.7457635	1749.939501	519.2229568	4379.694928	1097.238351	3679.559657	1107.433594	CYTH3	0.1501998	365.2906213	-176.6453106	10.3917635	7.985518935	-1.356652866	-0.146576505	0.148777395	0.203681334	0.241768602	0.279034908	0.329588524	59.47297262	0.097258385	0.203765071	1	1	1	1.23985272101135e-14	0.75514482	0.651698801	5.32032133882243e-14	0.744132376	0.816552992	CYTH3	ENSG00000008256	cytohesin 3	-1.955821814	-1.741263077	-0.211387709	0.003171028
193	262.4	63.33333333	302.8333333	81.5	197.2457029	48.11221113	233.5174946	62.16905396	349.0760963	83.3699183	392.724442	106.8417416	ADAM22	0.102218623	248.3768104	-118.1884052	7.058804847	5.569870057	-1.421458274	0.143312542	0.108878695	0.145622389	0.20217301	0.196958261	0.278463667	96.2658304	2.017889268	0.152879317	1	1	1	1.00448780264464e-22	0.155455101	0.695798826	1.23142764434954e-21	0.485327621	0.829696018	ADAM22	ENSG00000008277	ADAM metallopeptidase domain 22	-2.033616999	-1.880814131	0.20602481	0.358827678
194	548.6790186	650.0212597	423.9507588	455.008593	428.4078876	516.8017693	336.74678	361.6477896	702.7150392	817.5816399	533.7370885	572.470856	SYPL1	0.04750103	296.2322063	-142.1161032	8.98298832	6.307513605	0.169491465	-0.257896291	-0.098792474	0.126243804	0.137966829	0.172681673	0.188929657	1.538759744	4.920120042	0.27343081	1	1	1	0.214802509	0.026545673	0.601039586	0.099863323	0.271725376	0.802439944	SYPL1	ENSG00000008282	synaptophysin like 1	0.244115244	0.101765332	-0.371293734	-0.513643646
195	597.472659	587.8518285	710.300919	776.2461159	376.4297599	384.5031248	467.8188365	510.4589213	948.313912	898.7437293	1078.467467	1180.424138	CYB561	0.17757139	334.6291739	-161.314587	9.34821638	6.392708524	-0.0162336	0.172980186	0.10501452	0.235702579	0.26081095	0.317227075	0.357768946	0.04931855	0.817407126	0.086157565	1	1	1	0.824253318	0.365939353	0.769120061	0.287581705	0.614266065	0.846304084	CYB561	ENSG00000008283	cytochrome b561	-0.023380682	0.127911474	0.249174688	0.400466844
196	2437.954421	2270.3985	2565.692814	2247.783018	2212.053797	2076.784253	2347.847288	2056.447096	2686.924599	2482.062997	2803.751184	2456.921214	SPAG9	0.006882119	333.5004599	-160.75023	11.21523878	7.798914615	-0.071203969	0.051069209	-0.061080171	0.04961119	0.052866364	0.067145299	0.072378016	8.296076951	0.111510185	0.712175684	1	1	1	0.003973081	0.738431319	0.398722482	0.002886709	0.740441646	0.718231031	SPAG9	ENSG00000008294	sperm associated antigen 9	-0.102681959	-0.190766178	0.073647844	-0.014436374
197	412.6992067	369.6306063	466.9616507	414.0042518	243.4425529	227.9109195	290.206541	256.5116637	699.6337869	599.4745024	751.3723932	668.193867	CELSR3	0.260759004	319.1347167	-153.5673584	8.626094411	6.022719015	-0.110214869	0.123528121	-0.010156023	0.269305113	0.314173688	0.360161746	0.432993454	0.286133861	0.181219699	0.000550155	1	1	1	0.592708763	0.670327139	0.981287036	0.225855357	0.721099303	0.87594139	CELSR3	ENSG00000008300	cadherin EGF LAG seven-pass G-type receptor 3	-0.158600169	-0.173264189	0.177808115	0.163144095
198	171.7182742	132.144887	307.7275572	213.28231	113.1150183	90.41446854	211.1554962	145.8358602	260.6830299	193.1358049	448.4668937	311.9215239	AASS	0.182584891	273.5371514	-130.7685757	7.578427899	5.145855193	-0.261956244	0.583359644	-0.104641906	0.21298471	0.265110166	0.283064957	0.364290903	3.055482844	6.419508915	0.082511528	1	1	1	0.080465075	0.011287337	0.773922283	0.043067343	0.185892082	0.847400772	AASS	ENSG00000008311	aminoadipate-semialdehyde synthase	-0.375423706	-0.526821511	0.837913531	0.686515726
199	1.425	0.895833333	0.416666667	0.916666667	0.331808977	0.215099553	0.076856628	0.221361095	6.119861552	3.730911332	2.258895774	3.79595961	PLEKHG6	2.062609732	75.41467465	-31.70733733	0.736782201	0.354171814	-0.464172709	-1.229640551	1.252630069	0.743554929	1.040524535	1.138703425	1.533640896	0.021635583	0.499487487	0.66711131	1	1	1	0.883060676	0.479725403	0.414060552	0.30167602	0.666313548	0.724794689	PLEKHG6	ENSG00000008323	pleckstrin homology and RhoGEF domain containing G6	-0.355152608	0.436099115	-0.775484407	0.015767316
200	340.0641468	429.5737803	381.5784306	413.8413043	307.0976007	392.3957945	348.284081	377.9814214	376.5696106	470.2742366	418.0555662	453.1032889	SS18L2	0.008912309	253.5663312	-120.7831656	8.61140601	5.829134267	0.233659242	0.115182148	-0.152493079	0.052024823	0.06553619	0.069733919	0.090067642	11.58022344	0.438784955	2.866570852	1	1	1	0.000666569	0.50770949	0.090437376	0.000560584	0.674517635	0.453027904	SS18L2	ENSG00000008324	SS18 like 2	0.336217365	0.116804007	0.165712434	-0.053700924
201	358.3316003	444.4490339	340.4325929	326.7799867	295.2402889	373.0489787	285.398041	273.3909823	434.9051962	529.5147688	406.0796979	390.5950328	MPND	0.038733695	277.6509275	-132.8254637	8.492365579	5.881458816	0.215376573	-0.051241675	-0.256306593	0.098810843	0.12398731	0.132981315	0.171637232	0.903367032	3.649443694	2.229957338	1	1	1	0.341880488	0.056087943	0.135357585	0.146188081	0.360390332	0.513981869	MPND	ENSG00000008382	MPN domain containing	0.309944561	-0.058873013	-0.073715031	-0.442532605
202	7	6.562500052	2.0625	2.0625	1.841380882	1.934466869	0.558864508	0.558864817	26.61046418	22.26267485	7.611695119	7.611690912	MGST1	2.17814487	125.7152138	-56.85760692	1.699113528	1.945910149	-0.064538513	-1.22199131	0.064538513	0.681323663	0.92337661	0.952908964	1.319200808	0.002491771	3.251829335	0.002393404	1	1	1	0.960188018	0.071343792	0.960981111	0.31987476	0.383640128	0.874895533	MGST1	ENSG00000008394	microsomal glutathione S-transferase 1	-0.081136753	6.06181771445335e-14	-1.385290156	-1.304153403
203	1493.56002	1141.922723	1377.103519	1071.602055	1264.658419	980.2100864	1182.595178	919.2495782	1763.892527	1330.314309	1603.603783	1249.204777	CRY1	0.024856022	322.2085246	-155.1042623	10.28341612	7.308917825	-0.268449105	-0.081180151	0.017621487	0.084877798	0.098255619	0.114833931	0.135212728	14.81530385	0.638737892	0.016984391	1	1	1	0.000118569	0.424168194	0.896309953	0.000114044	0.642954384	0.867503964	CRY1	ENSG00000008405	cryptochrome circadian regulator 1	-0.386992975	-0.361569341	-0.117036572	-0.091612938
204	63.18914876	77.68866573	36.83407916	37.21109874	38.87715846	49.53727034	23.19452307	23.2595145	102.7047418	121.8381381	58.49438608	59.53115958	NFIX	0.193186509	220.5043168	-104.2521584	5.618379904	4.14613259	0.206576785	-0.539709109	-0.196393196	0.247819233	0.284496423	0.343136208	0.391770934	0.277024242	5.590981842	0.251297664	1	1	1	0.5986583	0.018053174	0.616162831	0.227539031	0.229440756	0.805930978	NFIX	ENSG00000008441	nuclear factor I X	0.293826417	0.01430541	-0.762643097	-1.042164103
205	6840.791168	5448.088566	7383.51876	6905.506694	5753.052096	4639.703924	6310.442331	5901.600096	8134.190865	6397.319636	8639.069406	8080.185361	ST3GAL1	0.032318673	403.9739037	-195.9869518	12.67152071	8.830658672	-0.227638568	0.076346929	0.160707411	0.08835351	0.109959618	0.119016736	0.151374479	3.572272719	3.280534241	1.127110475	1	1	1	0.058751849	0.070106105	0.28839252	0.03268941	0.383395346	0.659490702	ST3GAL1	ENSG00000008513	ST3 beta-galactoside alpha-2,3-sialyltransferase 1	-0.32835913	-0.096547725	0.110129836	0.341941241
206	377.9735554	780.0624628	273.2746087	359.3818179	230.5144706	490.9700647	172.8386356	227.300093	619.7615631	1239.377896	432.0736013	568.2148622	MMP25	0.201302304	315.539176	-151.769588	8.636639215	5.934824234	0.724549763	-0.324347052	-0.450641562	0.252301324	0.285858577	0.344242478	0.387132339	6.162065003	4.150661152	1.355013383	1	1	1	0.013051875	0.041618271	0.244403579	0.00852228	0.320117377	0.627847409	MMP25	ENSG00000008516	matrix metallopeptidase 25	1.043340746	0.393905157	-0.466476113	-1.115911702
207	2530.6993	5726.787844	4144.46173	7639.013492	1728.726897	4044.158732	2933.331547	5417.890004	3704.714119	8109.498461	5855.650055	10770.71094	IL32	0.14651939	417.6049347	-202.8024673	12.16490371	7.836250947	0.81665912	0.493277253	-0.20516357	0.194444096	0.234865428	0.260456669	0.322930644	19.27734768	3.832211771	0.403628641	1	1	1	1.13039539166316e-05	0.050276547	0.5252212	1.28639227926442e-05	0.345233937	0.774024645	IL32	ENSG00000008517	interleukin 32	1.177871996	0.882042385	0.711426741	0.41559713
208	5502.269732	3450.958788	5659.981573	3756.593619	4673.36672	2970.125711	4875.93845	3235.007341	6478.193134	4009.633839	6570.097579	4362.276227	PKD1	0.025287602	380.8841195	-184.4420597	12.10951111	8.612915965	-0.466508584	0.028259951	0.056600541	0.083306606	0.0978031	0.112695781	0.134534969	42.29638491	0.444365831	0.176998996	1	1	1	7.84374145496711e-11	0.505022747	0.673965042	1.9537411981025e-10	0.673885689	0.824403637	PKD1	ENSG00000008710	polycystin 1, transient receptor potential channel interacting	-0.6728738	-0.591243179	0.040763186	0.122393808
209	13.54731546	18.61634587	18.64069797	17.9580535	8.80785911	12.41595861	12.82358055	12.32096953	20.83704494	27.91313538	27.09661468	26.17421337	MAPK8IP2	0.158650214	167.9699859	-77.98499296	4.068942649	2.606188406	0.317851599	0.319158847	-0.355160175	0.219665308	0.291421902	0.290137641	0.394296334	0.399196628	0.427435487	0.811340293	1	1	1	0.527504443	0.513250006	0.367724289	0.206473601	0.676015629	0.704572832	MAPK8IP2	ENSG00000008735	mitogen-activated protein kinase 8 interacting protein 2	0.431303377	-0.051035355	0.433093255	-0.049245477
210	1661.319326	1739.214573	1600.60285	1471.369551	1497.099894	1578.70666	1452.969978	1335.396273	1843.552266	1916.041408	1763.236352	1621.187956	MED24	0.007300373	324.0621699	-156.0310849	10.65028951	7.41536734	0.045821555	-0.037231722	-0.130008261	0.053103178	0.055178687	0.072509448	0.075498891	0.392032355	3.113483122	2.965246167	1	1	1	0.53123304	0.077646745	0.085071508	0.207657453	0.396061394	0.446804781	MED24	ENSG00000008838	mediator complex subunit 24	0.06606766	-0.121376627	-0.053681099	-0.241125386
211	308.53173	934.4624192	303.8386674	634.7256205	225.1154106	696.4647522	227.7298493	476.4698057	422.8578939	1253.789241	405.3835546	845.5448982	RHOBTB2	0.088907322	309.0384736	-148.5192368	8.924796373	5.731824691	1.108146721	-0.015327829	-0.37145077	0.160822186	0.185770942	0.217691146	0.255292264	51.09362706	1.541550555	2.117030986	1	1	1	8.8063735671574e-13	0.214387156	0.145668692	2.88786680184593e-12	0.529461829	0.526065994	RHOBTB2	ENSG00000008853	Rho related BTB domain containing 2	1.595592389	1.060358318	-0.022041393	-0.557275464
212	2974.168945	2056.332725	3059.355392	2296.546381	2558.718948	1793.960346	2675.506963	2007.78557	3457.074063	2357.077896	3498.273614	2626.83693	HEATR5B	0.02046493	352.9054131	-170.4527066	11.30841194	7.997719933	-0.369040488	0.028239584	0.082242671	0.076764251	0.088531379	0.102839152	0.121694198	28.76985474	0.824446265	0.456724876	1	1	1	8.15099900228066e-08	0.363883382	0.499158598	1.30198824612812e-07	0.613110515	0.764895852	HEATR5B	ENSG00000008869	HEAT repeat containing 5B	-0.532196459	-0.413605213	0.040727605	0.159318851
213	2436.448629	2426.864558	2474.954986	2227.254156	2179.677564	2184.001871	2227.574182	2004.32607	2723.467921	2696.733763	2749.808394	2474.977077	SEC62	0.005740754	341.8740886	-164.9370443	11.21792909	7.798296778	-0.00394138	0.015680709	-0.101511322	0.056818643	0.049054373	0.078199509	0.066807847	3.099383949	0.311585539	2.308734568	1	1	1	0.078321927	0.576708861	0.128648746	0.042050439	0.69561083	0.50827034	SEC62	ENSG00000008952	SEC62 homolog, preprotein translocation factor	-0.005683872	-0.152071289	0.022613273	-0.123774144
214	10586.19482	9472.390764	11442.14427	9539.302779	9413.314739	8510.929853	10280.1268	8572.613228	11905.2134	10542.46579	12735.51075	10615.00095	RPS20	0.017217249	401.3735318	-194.6867659	13.3104417	9.267306056	-0.111169445	0.077752627	-0.07071356	0.059911035	0.079782721	0.080713009	0.110148938	7.253383164	0.520388276	0.412140015	1	1	1	0.007076756	0.470676101	0.520885312	0.004883446	0.662879	0.77325617	RPS20	ENSG00000008988	ribosomal protein S20	-0.160367584	-0.262376561	0.112163136	0.010154159
215	10542.62144	12838.7283	12018.57311	13757.59384	9107.260055	11241.89364	10535.55829	12054.23948	12204.2048	14662.38247	13710.34128	15701.64493	CSDE1	0.024764511	423.9686894	-205.9843447	13.57504314	9.263181505	0.197040025	0.131026987	-0.061902287	0.074670573	0.09581257	0.100060374	0.132297632	6.221325911	1.884339305	0.218932002	1	1	1	0.012622055	0.169841776	0.639854887	0.008273951	0.49588892	0.81388257	CSDE1	ENSG00000009307	cold shock domain containing E1	0.284244196	0.194947373	0.18901518	0.099718357
216	1711.290438	2357.769451	1924.30212	2038.685863	1538.183228	2138.524401	1745.580283	1849.38927	1903.87914	2599.491865	2121.322454	2247.358149	UBE3C	0.011233358	331.9647155	-159.9823577	10.96428512	7.445003007	0.320468297	0.117315639	-0.262726248	0.054411087	0.066447099	0.073715036	0.091248612	15.81097772	0.153581597	8.289997444	1	1	1	6.99952214099416e-05	0.695135886	0.003986404	6.96899590818568e-05	0.728121855	0.157808858	UBE3C	ENSG00000009335	ubiquitin protein ligase E3C	0.462106983	0.083262124	0.169157421	-0.209687439
217	1183.507856	873.6890777	1355.32731	955.4183223	1049.727635	783.7482404	1218.192566	857.8642949	1334.337401	973.9512833	1507.899627	1064.065932	REV3L	0.014602402	303.7032405	-145.8516203	10.05942442	7.076238067	-0.303513501	0.135560195	-0.046135482	0.061200027	0.076265019	0.081783483	0.104927563	39.35889738	3.41918644	0.193326306	1	1	1	3.52642348102211e-10	0.064442764	0.660162461	8.10339963849818e-10	0.376401219	0.819868209	REV3L	ENSG00000009413	REV3 like, DNA directed polymerase zeta catalytic subunit	-0.437445583	-0.503991699	0.195417606	0.128871489
218	9.216412437	4.033262305	33.26235161	9.606696619	2.83739944	1.248721583	11.18168062	2.91256947	29.93665855	13.0270871	98.94613094	31.68632401	TENM1	1.255116177	181.1543093	-84.57715466	3.234080078	2.220985855	-0.826410302	1.28344032	-0.415555454	0.601070364	0.768331205	0.815621456	1.01057435	4.314476738	2.8179938	0.169091365	1	1	1	0.037789391	0.093212843	0.680920606	0.022086188	0.417257052	0.825830718	TENM1	ENSG00000009694	teneurin transmembrane protein 1	-1.021322983	-1.691648766	1.745735502	1.075409719
219	1.075000001	1.375	0.729166667	0.583333335	0.232164886	0.355795239	0.163246205	0.121570266	4.977604596	5.313800726	3.256945723	2.799021424	MASP2	2.127021659	78.32391795	-33.16195898	0.788427718	0.072320663	0.246133069	-0.388173611	-0.469276617	0.781953116	1.042672155	1.092943127	1.520017799	0.001113697	0.689665661	0.095314831	1	1	1	0.973377863	0.406278125	0.757526159	0.322617178	0.635619741	0.844714155	MASP2	ENSG00000009724	MBL associated serine protease 2	0.194816176	-0.127111917	-0.263034406	-0.584962499
220	368.0962594	344.5683086	399.5561716	343.459855	308.2991504	292.3832706	339.6885161	291.7634487	439.4915004	406.0674163	469.9750704	404.3161422	FAM76A	0.028019701	267.5964769	-127.7982385	8.496354717	5.908344478	-0.066052124	0.082009882	-0.085232001	0.090445867	0.107877018	0.122609046	0.147962303	2.274744713	0.154156223	0.331820496	1	1	1	0.131496776	0.694594748	0.564589075	0.065965954	0.727870107	0.789060311	FAM76A	ENSG00000009780	family with sequence similarity 76 member A	-0.0950262	-0.217668718	0.118007455	-0.004635062
221	10455.20543	5248.521825	11734.47397	6664.036947	8805.433435	4475.634017	10032.67237	5696.303016	12414.07608	6154.877999	13724.94528	7796.177329	TRAF3IP3	0.027218103	413.9892141	-200.994607	12.95720099	9.254855261	-0.689153502	0.115431021	0.123347949	0.087617865	0.101397919	0.118580076	0.139358262	80.40286422	3.767564564	0.783426791	1	1	1	3.05352275345874e-19	0.052255666	0.37609515	2.41930303337418e-18	0.351248782	0.70857284	TRAF3IP3	ENSG00000009790	TRAF3 interacting protein 3	-0.994101471	-0.816191332	0.166516719	0.344426858
222	373.2089989	269.3155128	375.4081023	277.9714823	324.4892865	236.278397	330.3050672	243.9957838	429.2436227	306.9719719	426.6699403	316.6781975	POMT2	0.018471468	255.9179671	-121.9589836	8.304080187	5.922138582	-0.326254979	0.005875126	0.025759799	0.071370439	0.089904764	0.096712164	0.123649775	25.64132044	0.069640616	0.043400854	1	1	1	4.11140575934307e-07	0.791860763	0.834972311	5.91867379620275e-07	0.754311455	0.860832202	POMT2	ENSG00000009830	protein O-mannosyltransferase 2	-0.469199945	-0.432180032	0.00845343	0.045473344
223	791.7241775	1114.827431	886.2727866	1008.843344	695.1229236	989.0602071	786.2680992	895.2512493	901.7501107	1256.587003	998.9969747	1136.848337	VTA1	0.012418551	306.8659981	-147.4329991	9.888033965	6.67421307	0.342241831	0.112811718	-0.21270687	0.066389986	0.071718013	0.090219492	0.098203832	21.80290039	0.000339651	4.691439977	1	1	1	3.02143046423549e-06	0.985296114	0.030313234	3.79498104000432e-06	0.789746983	0.31906856	VTA1	ENSG00000009844	vesicle trafficking 1	0.493223041	0.186681881	0.162558742	-0.143982417
224	3496.63203	4258.841867	3823.710745	3913.465214	3210.988984	3935.722713	3533.821307	3616.825024	3807.6853	4608.4888	4137.380641	4234.434865	BAZ1B	0.005400742	355.2487475	-171.6243737	11.91849801	8.159555507	0.197197033	0.089421122	-0.173995158	0.043480226	0.046553723	0.059232851	0.063684943	10.76172883	0.004899098	7.464501299	1	1	1	0.001036205	0.944198787	0.006292746	0.000841797	0.782690357	0.195242191	BAZ1B	ENSG00000009954	bromodomain adjacent to zinc finger domain 1B	0.284421358	0.033464579	0.128972126	-0.121984653
225	1831.394902	1890.650244	1956.502843	1733.483461	1637.752754	1702.190433	1761.903005	1560.741949	2047.932619	2099.975581	2172.595975	1925.343848	RANBP9	0.006298963	332.5489237	-160.2744619	10.85772767	7.512833197	0.031842896	0.066080698	-0.152868567	0.057016779	0.051482671	0.078147843	0.070242409	2.062149225	0.055227644	4.736282478	1	1	1	0.150997068	0.814204367	0.029532822	0.074306104	0.759500984	0.317573968	RANBP9	ENSG00000010017	RAN binding protein 9	0.045914912	-0.174508319	0.095283949	-0.125139283
226	11.26465822	1800.182651	67.12429339	1554.990024	3.529229987	673.519746	7.976859254	526.4368131	35.95473385	4811.525714	564.8427056	4593.132386	ETV7	1.40710552	314.208675	-151.1043375	7.149675786	2.421670234	5.073973178	1.784875792	-1.931294794	0.592138021	0.746413835	1.089356057	1.183170832	49.23775311	0.308693081	2.66441721	1	1	1	2.26744544005879e-12	0.578483272	0.102615405	7.03530659674119e-12	0.696431368	0.471933861	ETV7	ENSG00000010030	ETS variant transcription factor 7	7.198293645	4.51351964	2.47366233	-0.211111676
227	188.6460949	304.9909174	194.6291437	228.7626069	150.0301661	247.5459764	157.7103781	185.4917803	237.2012911	375.7663971	240.1903036	282.1274896	SPRTN	0.043975641	256.0767489	-122.0383745	7.812440612	5.239872746	0.480409251	0.031223175	-0.318820357	0.116855288	0.136140038	0.158726968	0.186370989	11.10793653	1.286622514	2.926411989	1	1	1	0.000859591	0.256671313	0.087140961	0.000709352	0.558689431	0.448788631	SPRTN	ENSG00000010072	SprT-like N-terminal domain	0.690179166	0.232022712	0.044811646	-0.413344807
228	906.4021631	1016.642072	922.53628	938.4044031	806.428724	913.3311795	828.658221	842.8158359	1018.769368	1131.638912	1027.049713	1044.834217	METTL13	0.011985252	296.9329264	-142.4664632	9.882483884	6.809483096	0.114777293	0.017643607	-0.097723007	0.059626316	0.070012774	0.08093738	0.096242332	1.722810067	0.297228205	1.031006416	1	1	1	0.189331729	0.585625328	0.309922407	0.089786844	0.697898932	0.672479833	METTL13	ENSG00000010165	methyltransferase 13, eEF1A lysine and N-terminal methyltransferase	0.165416218	0.024577719	0.025426538	-0.115411961
229	187.5683105	162.6687313	180.708484	173.8459004	158.9185219	139.6970033	155.441156	149.4737123	221.3830752	189.4179224	210.0830761	202.1920552	DYRK4	0.021553892	231.7869965	-109.8934982	7.453769424	5.234143101	-0.142427292	-0.037257954	0.103711422	0.084567077	0.101083844	0.114085875	0.13890947	1.592383072	0.039727527	0.557428881	1	1	1	0.206985989	0.84201427	0.455298045	0.096794947	0.765903893	0.745943624	DYRK4	ENSG00000010219	dual specificity tyrosine phosphorylation regulated kinase 4	-0.204308524	-0.055541811	-0.053461466	0.095305247
230	7907.765744	8022.087712	8987.821683	7843.812011	7157.717769	7314.719344	8198.044122	7154.049506	8736.410276	8797.861986	9853.684294	8600.078432	ZNF207	0.006212688	403.4498985	-195.7249493	13.00154727	8.975600561	0.014353419	0.128025232	-0.150498992	0.050843928	0.049570001	0.069197444	0.067624796	3.903977948	0.632655077	4.952850737	1	1	1	0.04817192	0.426383084	0.026047684	0.027378802	0.644153039	0.30650165	ZNF207	ENSG00000010244	zinc finger protein 207	0.020705007	-0.196393134	0.184679447	-0.032418694
231	1226.620031	1588.10759	1285.98123	1364.334145	1116.553987	1454.924724	1177.617185	1249.556073	1347.536007	1733.481929	1404.316907	1489.655167	UQCRC1	0.004472264	326.7636608	-157.3818304	10.40981431	7.112017724	0.258280668	0.047259585	-0.199136193	0.04796699	0.04498101	0.065710476	0.061390141	24.44488577	1.140224903	10.52211724	1	1	1	7.64662238947428e-07	0.285604809	0.001179543	1.05244161457191e-06	0.577564451	0.095935518	UQCRC1	ENSG00000010256	ubiquinol-cytochrome c reductase core protein 1	0.372352713	0.085263061	0.06812692	-0.218962732
232	1349.750063	1425.49437	1617.237479	1502.214942	1149.171796	1231.262136	1398.866613	1299.175163	1585.33758	1650.366839	1869.697252	1736.986511	STARD3NL	0.022003119	331.4609644	-159.7304822	10.52328642	7.207674716	0.054599243	0.180799996	-0.128378029	0.082080577	0.092643052	0.110465374	0.127105257	0.046306093	1.658702747	1.020127323	1	1	1	0.829620353	0.197778567	0.31248881	0.288823616	0.516954019	0.673666308	STARD3NL	ENSG00000010270	STARD3 N-terminal like	0.078713303	-0.106372028	0.260662591	0.07557726
233	44.23886662	41.6410257	28.27543643	13.88946944	16.58945171	15.89794429	11.01576249	5.344764003	117.9711876	109.0691343	72.57784523	36.09464538	CD9	0.806428412	221.7879699	-104.8939849	4.658498597	3.789603738	-0.060517862	-0.447610281	-0.650344636	0.500426879	0.606328372	0.693936648	0.813285729	1.086086993	2.07938112	0.639441505	1	1	1	0.297339834	0.149300699	0.423913109	0.130537864	0.479917037	0.72907584	CD9	ENSG00000010278	CD9 molecule	-0.085320644	-0.975398331	-0.627872107	-1.517949795
234	1.250000001	0.895833334	2.166666667	1.083333384	0.348977973	0.257012071	0.7449353	0.326923074	4.477359957	3.122488997	6.301815	3.589869653	HHATL	1.318767321	85.91590277	-36.95795139	0.996872552	0.223143552	-0.333144446	0.550046336	-0.360002688	0.650964299	0.910821996	0.848807137	1.224727993	0.764089015	0.379864268	0.086403672	1	1	1	0.382051897	0.537675887	0.76879992	0.159755014	0.683245035	0.846238817	HHATL	ENSG00000010282	hedgehog acyltransferase like	-0.247092862	-0.604071289	0.493040011	0.136061584
235	2867.728805	1830.040226	2702.961688	1819.706525	2440.919417	1577.04563	2331.739834	1569.084829	3369.168373	2123.621008	3133.283474	2110.358712	NCAPD2	0.022625751	344.383574	-166.191787	11.12000562	7.961275638	-0.449182411	-0.059172266	0.053509556	0.082217133	0.093208578	0.11152245	0.128029213	43.38579972	0.12126258	0.174680547	1	1	1	4.49437890653942e-11	0.727669133	0.675985122	1.16339609622662e-10	0.737817766	0.825223026	NCAPD2	ENSG00000010292	non-SMC condensin I complex subunit D2	-0.647748103	-0.570576313	-0.085336879	-0.008165089
236	1963.328	1333.110342	2111.778251	1447.436965	1676.455415	1150.164946	1824.245644	1249.773684	2299.2898	1545.155059	2444.630961	1676.362523	IFFO1	0.018500797	333.7704568	-160.8852284	10.70005049	7.582396271	-0.387126177	0.072889373	0.009390193	0.08059148	0.085757203	0.109870316	0.117142357	42.78361505	0.736122255	0.006425711	1	1	1	6.11421392548561e-11	0.390905897	0.936109581	1.55618757332626e-10	0.627533795	0.871966382	IFFO1	ENSG00000010295	intermediate filament family orphan 1	-0.558157854	-0.544644455	0.105105507	0.118618906
237	1976.544002	1848.53186	2368.072063	1780.666152	1552.320441	1480.506137	1899.559123	1424.089029	2516.700863	2308.04179	2952.140434	2226.526488	GIPR	0.062866502	360.6802452	-174.3401226	10.92471681	7.589105145	-0.066958132	0.180726282	-0.21813048	0.123264794	0.153743161	0.166719115	0.211973424	2.92786667	0.283573783	1.058936408	1	1	1	0.087062468	0.594368343	0.303457891	0.04610143	0.69886851	0.667749162	GIPR	ENSG00000010310	gastric inhibitory polypeptide receptor	-0.096549644	-0.411095053	0.260612287	-0.053933122
238	303.3199208	135.2324828	325.8705372	156.7580689	251.8727617	113.0311979	275.1223595	131.4833801	365.2756008	161.7944846	385.9795591	186.8912418	PHF7	0.033031971	251.5016935	-119.7508467	7.704474763	5.714788093	-0.8077927	0.071712085	0.075996178	0.094828595	0.119602086	0.128136096	0.163955879	87.7251418	1.255140248	0.214847106	1	1	1	7.52122578065336e-21	0.262572984	0.64299453	7.25225091835602e-20	0.563880581	0.815082655	PHF7	ENSG00000010318	PHD finger protein 7	-1.15951804	-1.051005547	0.103130569	0.211643062
239	0.675	1.25	0.895833333	0.125	0.05654109	0.143412567	0.098131843	0.005924329	8.05829888	10.89514001	8.177950601	2.637429486	SEMA3G	6.521918832	80.02108888	-34.01054444	0.577436628	-0.393042588	0.616186139	0.283041693	-2.585626786	1.265176054	1.679579	1.695198819	2.552319965	0.158506809	0.457917939	1.026269545	1	1	1	0.690534998	0.498598638	0.311036458	0.253018487	0.67221841	0.672479833	SEMA3G	ENSG00000010319	semaphorin 3G	0.425763906	-0.752907138	0.178671044	-1
240	7584.524966	4698.232249	8940.442746	6120.171611	6310.994894	3974.964755	7582.973147	5190.247651	9115.047616	5553.102386	10540.92042	7216.707769	NISCH	0.0333375	403.6424873	-195.8212436	12.67970452	8.933865262	-0.478923662	0.164475129	0.099928687	0.093784005	0.111868297	0.1254812	0.153885055	30.78180545	5.222587054	0.421684344	1	1	1	2.88732387305797e-08	0.022295359	0.516097784	4.91918073190462e-08	0.251479013	0.771096367	NISCH	ENSG00000010322	nischarin	-0.690823956	-0.54669982	0.237258609	0.381382744
241	34	27.33333333	40.00000072	15.33333333	20.10688491	16.84092735	24.83625533	9.273526777	57.49274466	44.36282489	64.42195235	25.35293387	STAB1	0.329733031	197.7315227	-92.86576135	4.611154204	3.526360525	-0.218253566	0.162518947	-0.740596798	0.268009304	0.364529945	0.36187174	0.507768897	5.589419301	0.708201962	2.127313374	1	1	1	0.018069285	0.400041364	0.144694171	0.011429301	0.632699375	0.525991148	STAB1	ENSG00000010327	stabilin 1	-0.304854582	-1.327804686	0.228269013	-0.794681092
242	609.2892533	172.6505328	563.2984619	230.2474169	481.934171	137.6524569	455.0375444	185.2448646	770.2989673	216.5468539	697.3164326	286.1826864	FUZ	0.063096186	278.2256639	-133.112832	8.352403914	6.412293119	-1.26102361	-0.078483504	0.366368451	0.119635505	0.157632086	0.161394069	0.216474608	97.2899441	0.829778762	2.864324469	1	1	1	5.98836842878469e-23	0.36233651	0.090563726	7.46912965439285e-22	0.612749388	0.453153376	FUZ	ENSG00000010361	fuzzy planar cell polarity protein	-1.813306349	-1.287021167	-0.113034769	0.413250413
243	11.4	17	14.66666667	11.5	6.965573705	11.07362079	9.487704826	7.338831892	18.65747252	26.09805821	22.67261841	18.02057902	SLC6A13	0.228148526	160.4456169	-74.22280844	3.72440106	2.433613355	0.399599989	0.25196399	-0.642830299	0.251343562	0.333170166	0.335502654	0.461420009	0.078188155	0.145614461	1.940885113	1	1	1	0.779767949	0.702762069	0.163572462	0.276407592	0.72972929	0.547816373	SLC6A13	ENSG00000010379	solute carrier family 6 member 13	0.537656786	-0.325770161	0.337358135	-0.526068812
244	7801.198118	5454.662137	9406.384597	6132.571423	6530.362412	4628.603056	7992.586498	5210.284662	9319.343742	6428.146606	11070.26758	7218.11469	IDS	0.028333529	404.466819	-196.2334095	12.76823321	8.962032606	-0.357806646	0.187111344	-0.069967882	0.09072188	0.103649589	0.122898877	0.142248471	30.95409797	2.388209692	0.241936969	1	1	1	2.64203636219591e-08	0.122253566	0.622810621	4.52743274948914e-08	0.451250122	0.80819285	IDS	ENSG00000010404	iduronate 2-sulfatase	-0.51612633	-0.617066323	0.269913054	0.168973061
245	1.7	2.75	0.583333333	0.270833333	0.110728263	0.233933664	0.041880282	0.015444021	26.09993081	32.3275405	8.125011539	4.749455689	PRSS3	9.121258127	91.80488554	-39.90244277	0.69415394	0.530628251	0.480972661	-1.069624752	-1.248227813	1.393522659	1.876892632	1.935935831	2.732085033	0.006284699	1.542130498	0.208736927	1	1	1	0.936813022	0.214300963	0.647759194	0.314805657	0.529461829	0.815138658	PRSS3	ENSG00000010438	serine protease 3	0.473931188	-0.317190176	-0.769994395	-1.561115759
246	924.8741138	900.9764042	764.0675315	673.6855446	776.9124231	768.3470152	651.8282823	574.4907966	1101.014865	1056.499817	895.6334185	790.0078047	ZNF200	0.027555163	301.6372747	-144.8186373	9.647953783	6.829657635	-0.026178566	-0.191001458	-0.09971416	0.088943879	0.103685413	0.120285681	0.14290297	1.217225515	6.83976514	0.486890345	1	1	1	0.269905834	0.008915056	0.485317739	0.120692518	0.165182803	0.759498584	ZNF200	ENSG00000010539	zinc finger protein 200	-0.037726358	-0.181371846	-0.275228953	-0.418874441
247	5.8	11.20833339	10.5	1.395833333	1.754894213	3.85762015	3.607312528	0.403667572	19.16924664	32.56586507	30.56291883	4.826621779	CD4	1.687622008	142.1324952	-65.0662476	2.086909944	1.757857918	0.658799636	0.59351734	-2.676683285	0.609923133	0.817401429	0.818015019	1.168742438	1.239602808	1.509068495	5.245131079	1	1	1	0.265547616	0.219281281	0.02200827	0.119072222	0.532143462	0.292135589	CD4	ENSG00000010610	CD4 molecule	0.844259614	-2.263034406	0.75802721	-2.34926681
248	184.6	82	173.3333333	89.5	144.7668584	65.05657951	138.7702843	71.10761569	235.3933793	103.356187	216.5048851	112.6496779	LRRC23	0.071480419	234.3962399	-111.19812	6.892586523	5.218191322	-0.811472075	-0.062974799	0.150494177	0.124013646	0.17124621	0.168089909	0.236591767	38.44329961	0.012056228	0.404613286	1	1	1	5.63677772139099e-10	0.912567313	0.52471633	1.2516834532782e-09	0.778587122	0.773998801	LRRC23	ENSG00000010626	leucine rich repeat containing 23	-1.161013469	-0.945858748	-0.090348265	0.124806456
249	36.6000017	39.50000245	21.83333174	16.99999911	20.34521743	23.13761791	12.63501903	9.763770686	65.84152417	67.4334843	37.72802984	29.59921723	BTK	0.421458691	201.681912	-94.84095601	4.504912873	3.600048287	0.076252447	-0.516610506	-0.326476936	0.299593071	0.405238445	0.409429877	0.567575574	0.101008175	5.861557789	0.330870174	1	1	1	0.750623123	0.015475092	0.565147147	0.2688515	0.212154768	0.789437145	BTK	ENSG00000010671	Bruton tyrosine kinase	0.107189268	-0.343144552	-0.719591341	-1.169925161
250	45.06834027	123.0753755	71.42562273	108.4425714	28.82234241	81.95150815	47.38416517	72.37450799	70.47155521	184.8355008	107.6650726	162.4852674	HFE	0.194982632	240.6773922	-114.3386961	6.311327733	3.80818001	1.004616966	0.460476656	-0.587052896	0.228076095	0.282062661	0.30803636	0.386217399	12.90696617	0.404055543	2.310419285	1	1	1	0.000327361	0.525002203	0.128509381	0.000291622	0.6795108	0.50827034	HFE	ENSG00000010704	homeostatic iron regulator	1.429369293	0.595601943	0.652724562	-0.181042788
251	357.6954951	343.3266255	359.0481655	313.3569003	309.2444692	300.5574733	314.6012363	274.0509664	413.7376087	392.1818031	409.7745663	358.3003129	SCMH1	0.020954712	260.9805849	-124.4902924	8.409903112	5.879682052	-0.040999797	0.003774493	-0.095113951	0.074260166	0.093901579	0.100296747	0.130017768	1.960620956	0.395766528	0.535159238	1	1	1	0.161446924	0.529283737	0.464445848	0.078523703	0.680965186	0.750281839	SCMH1	ENSG00000010803	Scm polycomb group protein homolog 1	-0.058981883	-0.195786485	0.00543029	-0.131374312
252	23387.0958	15868.66333	25571.58412	19193.76248	19693.83583	13575.23842	21913.38863	16446.92527	27772.96688	18549.54352	29840.47449	22399.35502	FYN	0.025955342	452.675443	-220.3377215	14.32318015	10.05993969	-0.387838104	0.089297331	0.10094172	0.087693227	0.098985971	0.117724906	0.135926959	24.29693484	2.405898229	0.551480552	1	1	1	8.25703513825018e-07	0.120878724	0.457713372	1.13272449141052e-06	0.4502902	0.747460063	FYN	ENSG00000010810	FYN proto-oncogene, Src family tyrosine kinase	-0.559502884	-0.413885245	0.128823547	0.274441186
253	4164.543113	6510.98096	3964.602486	5527.077665	3602.163384	5719.079499	3487.863561	4862.089745	4814.723123	7412.534319	4506.504512	6283.015971	HIVEP2	0.018911512	386.8976533	-187.4488266	12.27387461	8.334361852	0.446883557	-0.049200978	-0.114629927	0.07401631	0.08507414	0.098582124	0.116972334	44.06679974	2.167097244	0.960350401	1	1	1	3.17358352348825e-11	0.140992148	0.32709861	8.38380684355622e-11	0.470230448	0.684383384	HIVEP2	ENSG00000010818	HIVEP zinc finger 2	0.644591872	0.479237816	-0.070964541	-0.236318597
254	1139.85496	1591.993869	1189.524808	1391.054701	1037.761248	1462.089472	1092.039939	1277.487406	1251.992528	1733.440072	1295.712013	1514.718009	TCEB3	0.008391502	314.9786275	-151.4893137	10.36522561	7.038656305	0.33408621	0.04265288	-0.177577879	0.047875142	0.058474429	0.064785688	0.080525173	35.77130684	1.154791987	4.863113402	1	1	1	2.21891904226426e-09	0.282548261	0.027436782	4.4750698935884e-09	0.576392944	0.310676832	TCEB3	NA	NA	0.481625325	0.22561822	0.061482294	-0.194524811
255	868.7234408	1529.071786	919.1582906	1208.489047	745.3209891	1328.546696	798.825042	1050.729944	1012.557579	1759.863265	1057.618275	1389.934479	LYPLA2	0.02279365	314.1897047	-151.0948524	10.11061196	6.767024825	0.56539133	0.056433525	-0.291723542	0.078168286	0.094898261	0.105990109	0.13000134	39.77942304	1.492179668	5.035554474	1	1	1	2.84324867010104e-10	0.22187858	0.024832136	6.62768674713664e-10	0.534768234	0.301405249	LYPLA2	ENSG00000011009	lysophospholipase 2	0.814970717	0.394443737	0.081325344	-0.339201636
256	1027.78454	813.8570623	1027.373908	761.6518349	940.0726363	748.6570688	946.1408924	700.5003726	1123.680255	884.7352754	1115.581365	828.141626	CLCN6	0.005181675	288.6508486	-138.3254243	9.804347851	6.935160832	-0.233376081	-0.00039961	-0.0658956	0.045512085	0.04882888	0.061945576	0.067055478	64.32742925	0.464429774	0.965704604	1	1	1	1.0536857228851e-15	0.495560957	0.32575378	5.21541881597659e-15	0.671127564	0.683058854	CLCN6	ENSG00000011021	chloride voltage-gated channel 6	-0.33632195	-0.431268418	-0.000575955	-0.095522423
257	67.55362571	59.18915193	31.46231861	21.62456977	32.27459539	28.59555357	15.02286226	10.52588394	141.3958034	122.514002	65.89140438	44.42591429	MRC2	0.496479251	226.539817	-107.2699085	5.174099241	4.212921737	-0.132183457	-0.764131142	-0.242776981	0.376857825	0.476322858	0.541345915	0.64610313	0.726443199	4.815972189	0.141192401	1	1	1	0.394038521	0.028197162	0.70709847	0.163905057	0.277132924	0.832199952	MRC2	ENSG00000011028	mannose receptor C type 2	-0.187729481	-0.52087569	-1.078466923	-1.411613131
258	34.43531029	22.38362141	22.74863166	21.78031196	24.20328115	15.94243411	16.27261245	15.58974127	48.99296864	31.42722774	31.80191526	30.42911238	TSPAN9	0.122463947	176.9480353	-82.47401764	4.589456698	3.5390825	-0.430752995	-0.414577503	0.387254439	0.179895046	0.241478204	0.244410965	0.338028704	1.90368102	1.56918457	1.312458706	1	1	1	0.167666874	0.210325473	0.251949975	0.081057861	0.526422634	0.635076965	TSPAN9	ENSG00000011105	tetraspanin 9	-0.599689305	-0.060056887	-0.577343291	-0.037710873
259	1183.618056	1196.478623	1301.674903	1210.005477	1074.641777	1093.238063	1189.784763	1105.762064	1303.6453	1309.468765	1424.087454	1324.07622	BTBD7	0.004640893	305.3125415	-146.6562707	10.26116332	7.076331175	0.010806866	0.095075926	-0.083833802	0.049279858	0.04599411	0.067308839	0.062698079	1.205819558	0.736095764	1.787844973	1	1	1	0.272161631	0.390914422	0.181188952	0.121483887	0.627533795	0.568833436	BTBD7	ENSG00000011114	BTB domain containing 7	0.015577921	-0.105271699	0.137055108	0.016205488
260	1183.618056	1196.478623	1301.674903	1210.005477	1074.641777	1093.238063	1189.784763	1105.762064	1303.6453	1309.468765	1424.087454	1324.07622	BTBD7	0.004640893	305.3125415	-146.6562707	10.26116332	7.076331175	0.010806866	0.095075926	-0.083833802	0.049279858	0.04599411	0.067308839	0.062698079	1.205819558	0.736095764	1.787844973	1	1	1	0.272161631	0.390914422	0.181188952	0.121483887	0.627533795	0.568833436	BTBD7	ENSG00000277222	BTB domain containing 7	0.015577921	-0.105271699	0.137055108	0.016205488
261	1428	1297.666667	1434.666667	1261.166667	1269.761344	1165.493738	1288.822802	1132.636124	1605.958482	1444.828679	1597.014299	1404.282742	APBA3	0.01725268	318.2805313	-153.1402656	10.38560599	7.264030143	-0.095707084	0.00465767	-0.033188232	0.059921377	0.081206157	0.081130449	0.112221152	4.07092192	0.051240798	0.087461874	1	1	1	0.043627457	0.820918089	0.767429	0.025114775	0.761130401	0.846238817	APBA3	ENSG00000011132	amyloid beta precursor protein binding family A member 3	-0.13797474	-0.185818395	0.006714906	-0.041128749
262	227.5002385	145.6210095	204.0883317	117.5632124	185.3623042	119.9742834	168.8901051	96.67897159	279.2172807	176.7501984	246.6221874	142.9587912	MKS1	0.031341362	239.6131572	-113.8065786	7.360679014	5.427151287	-0.446143866	-0.108598388	-0.105432866	0.104509682	0.120032721	0.142406181	0.164413661	37.20006789	2.00196479	0.411221891	1	1	1	1.06610068028237e-09	0.157095457	0.521349972	2.27176724055701e-09	0.485925463	0.773293172	MKS1	ENSG00000011143	MKS transition zone complex subunit 1	-0.640103828	-0.790588971	-0.155950257	-0.306435401
263	94.8591192	174.2091984	88.71712813	105.9630784	69.8234872	131.4994583	66.91447301	80.03889266	128.8714279	230.7906452	117.6237138	140.2839746	ABHD5	0.082073707	239.8032932	-113.9016466	6.786157425	4.552392835	0.607864032	-0.066939863	-0.430226288	0.156337954	0.186418864	0.21243927	0.25610014	8.81115954	3.319817789	2.822112063	1	1	1	0.002993937	0.068449415	0.092973991	0.002231229	0.381592979	0.45812944	ABHD5	ENSG00000011198	abhydrolase domain containing 5, lysophosphatidic acid acyltransferase	0.870090929	0.253657547	-0.095532244	-0.711965626
264	2653.290697	2255.9447	2903.656874	2392.22752	2372.122191	2034.494833	2620.375951	2158.347534	2967.786209	2501.498851	3217.562442	2651.450898	AKAP8L	0.009720421	340.0539573	-164.0269787	11.30774132	7.883555921	-0.162231821	0.090170291	-0.031514164	0.057150841	0.062014303	0.077490003	0.084937946	17.84899844	1.360828948	0.137660094	1	1	1	2.39145105444192e-05	0.243393869	0.710618366	2.57700928563949e-05	0.549310334	0.833809304	AKAP8L	ENSG00000011243	A-kinase anchoring protein 8 like	-0.233955313	-0.279410191	0.130041366	0.084586488
265	1875.11034	847.5534626	1973.111829	1065.635181	1580.524752	722.4147298	1691.947176	912.8547155	2224.602166	994.3690825	2300.999905	1243.98584	MBTD1	0.032770665	329.1939421	-158.5969711	10.36413707	7.536422785	-0.794068865	0.0509444	0.178027995	0.087199282	0.111449753	0.11723139	0.153568351	83.32981502	2.800136447	1.343919199	1	1	1	6.94442828077679e-20	0.094256285	0.24634399	5.97249069243578e-19	0.41895074	0.630320193	MBTD1	ENSG00000011258	mbt domain containing 1	-1.144667216	-0.888136898	0.073459038	0.329989355
266	620.5490855	755.7843733	715.0439817	684.7671522	551.7672943	678.8425298	642.2257845	614.844635	697.9050255	841.4470128	796.1186051	762.6415294	UTP18	0.011060415	279.7288522	-133.8644261	9.437876813	6.430604708	0.197151407	0.141739346	-0.240416604	0.059937918	0.069021146	0.081226981	0.094441038	2.133409065	0.045554007	6.480483519	1	1	1	0.144119916	0.830988583	0.010906531	0.071412452	0.763332251	0.237371327	UTP18	ENSG00000011260	UTP18 small subunit processome component	0.284013969	-0.062329403	0.204179875	-0.142163497
267	3757.723504	3284.331072	4010.459012	3326.451255	3314.803721	2922.738563	3570.433093	2961.23675	4259.825656	3690.658729	4504.714433	3736.708303	RNF216	0.011428244	361.469345	-174.7346725	11.80172112	8.231568602	-0.134650323	0.065092379	-0.052349332	0.063987199	0.066900414	0.087199681	0.091546491	12.67842937	0.265000105	0.326993324	1	1	1	0.000369898	0.606705638	0.567434914	0.000326586	0.702517655	0.78975198	RNF216	ENSG00000011275	ring finger protein 216	-0.194204031	-0.269709525	0.093884263	0.018378769
268	758.161839	826.1472314	797.5076141	734.4317717	678.7791638	744.5976708	718.7616634	661.688535	846.828254	916.6282339	884.8807984	815.172092	TTC19	0.005352899	289.4800902	-138.7400451	9.602918051	6.630896871	0.085876133	0.050594511	-0.168270415	0.056429099	0.050785976	0.07744495	0.069280608	0.017173615	0.342776262	5.899186796	1	1	1	0.895737225	0.558231078	0.015147877	0.304574138	0.689918223	0.261359454	TTC19	ENSG00000011295	tetratricopeptide repeat domain 19	0.123736677	-0.11871466	0.072898691	-0.169552646
269	5774.599809	7869.626025	6117.32832	7095.370724	5341.061475	7327.828652	5696.969961	6608.337168	6243.328804	8451.482249	6568.703369	7618.298589	PTBP1	0.005631144	387.7358364	-187.8679182	12.70703073	8.661224236	0.309541585	0.057656495	-0.161224477	0.039818646	0.046650143	0.053906786	0.064098753	49.11444724	0.457209882	6.326489437	1	1	1	2.41455265542038e-12	0.498930834	0.011894754	7.46863447837997e-12	0.672424435	0.244451106	PTBP1	ENSG00000011304	polypyrimidine tract binding protein 1	0.44650761	0.213943854	0.083166745	-0.149397011
270	3.8	2.541666667	2.354166667	3.020833339	1.566405286	1.076599625	0.985678252	1.310098008	9.218559288	6.000438136	5.622626535	6.965459078	SYT7	0.759049688	111.4088725	-49.70443625	1.686430046	1.335001067	-0.402181033	-0.478814259	0.651526958	0.452151887	0.629700978	0.633834157	0.880629588	0.024605299	0.103109759	0.547366526	1	1	1	0.875354584	0.748129243	0.459395731	0.299840164	0.742469474	0.748458289	SYT7	ENSG00000011347	synaptotagmin 7	-0.43860597	0.261540161	-0.517080028	0.183066103
271	286.0551007	527.3064342	292.2697977	424.2388017	237.0638016	444.3818131	246.0731607	357.7327042	345.1708784	625.7053447	347.1391776	503.1090498	LARS2	0.032702602	277.5414361	-132.770718	8.529604238	5.656184452	0.611597397	0.021492888	-0.238978228	0.09584446	0.11625564	0.12997449	0.159199647	36.92396669	1.179387249	2.253369821	1	1	1	1.22826794658575e-09	0.277480775	0.133323789	2.59074123388117e-09	0.573412095	0.512675303	LARS2	ENSG00000011376	leucyl-tRNA synthetase 2, mitochondrial	0.880047289	0.536044741	0.030900812	-0.313101736
272	2244.855517	2125.331024	2381.836647	2144.074268	1947.360274	1862.529217	2088.665906	1879.888037	2587.798652	2425.214015	2716.157618	2445.387371	PIK3C2A	0.011744313	347.1063224	-167.5531612	11.12310842	7.71639644	-0.054713595	0.059230729	-0.050450413	0.072533883	0.068724313	0.098746756	0.093800915	3.066526643	0.142154417	0.289277923	1	1	1	0.07992006	0.706148555	0.590683626	0.042807621	0.730828883	0.798673868	PIK3C2A	ENSG00000011405	phosphatidylinositol-4-phosphate 3-kinase catalytic subunit type 2 alpha	-0.078898907	-0.151652454	0.085414935	0.012661388
273	68.02852434	219.9932693	61.2796423	123.757244	41.71876182	137.1111734	39.23864854	79.6819305	110.9304285	352.9766199	95.70142449	192.2124043	PLAUR	0.227346946	254.1918332	-121.0959166	6.618975659	4.219927093	1.173669859	-0.104479405	-0.47079561	0.249477623	0.331761762	0.340194628	0.436457525	17.45931002	2.00072836	1.163538713	1	1	1	2.93523250933164e-05	0.157223641	0.28073285	3.12271686221174e-05	0.485925463	0.654974014	PLAUR	ENSG00000011422	plasminogen activator, urokinase receptor	1.678737882	1.002291024	-0.148431985	-0.824878843
274	23.40242501	18.72263701	16.57346648	19.40138515	14.29029467	11.80120748	10.27372942	12.3288779	38.32485678	29.70349748	26.73613252	30.53106282	ANLN	0.207849459	178.5282945	-83.26414723	4.239195973	3.15283965	-0.223106323	-0.345036638	0.380647774	0.251662774	0.305810523	0.339678444	0.426969274	0.017454587	0.322754497	0.794791735	1	1	1	0.894892691	0.569956977	0.372655132	0.304411473	0.693968674	0.707081435	ANLN	ENSG00000011426	anillin, actin binding protein	-0.307172064	0.215268306	-0.473625723	0.048814647
275	1186.399171	1524.59938	1199.184787	1259.060309	1052.625445	1365.304189	1073.506153	1127.144203	1337.173636	1702.480142	1339.577001	1406.415308	WIZ	0.010580101	313.7905533	-150.8952766	10.32718077	7.078678092	0.250808861	0.010719168	-0.202085186	0.061038442	0.065838023	0.083160892	0.090220255	10.11025846	2.062778226	5.017193502	1	1	1	0.001474463	0.150934765	0.025096814	0.001165171	0.481460188	0.302735973	WIZ	ENSG00000011451	WIZ zinc finger	0.361571151	0.070236238	0.015451537	-0.275883376
276	1260.497454	1063.575665	1266.996194	1034.778882	1145.19077	972.0450442	1158.73324	945.7580908	1387.414109	1163.725079	1385.374391	1132.178879	RABGAP1	0.004478217	296.5836016	-142.2918008	10.16955875	7.139261727	-0.169869947	0.00514245	-0.032591187	0.048946537	0.045460258	0.066876041	0.06207409	36.64958478	0.044423784	0.275663731	1	1	1	1.41389130533489e-09	0.833067137	0.59955755	2.95141690216125e-09	0.7635113	0.802408037	RABGAP1	ENSG00000011454	RAB GTPase activating protein 1	-0.244858801	-0.291834366	0.007413121	-0.039562444
277	432.6789673	270.8486016	479.0357001	319.6853765	319.8421489	208.122645	369.5934233	245.9294572	585.3233832	352.4794958	620.8855122	415.5611983	QPCTL	0.093599496	293.3698028	-140.6849014	8.452286305	6.069996038	-0.468436039	0.101779087	0.063998227	0.154167576	0.191463971	0.199423362	0.263113464	11.07000801	0.92061344	0.05916294	1	1	1	0.000877353	0.337313955	0.807823873	0.000722464	0.603181289	0.852609234	QPCTL	ENSG00000011478	glutaminyl-peptide cyclotransferase like	-0.67382407	-0.581983135	0.146514226	0.238355161
278	1331.942387	1098.91737	1109.062977	890.8814873	1047.33427	880.3448312	888.9095068	713.3936557	1693.891409	1371.75723	1383.741176	1112.527169	PPP5C	0.049146535	330.6926563	-159.3463281	10.07012614	7.194393597	-0.192312832	-0.183122825	-0.026746533	0.122648047	0.137823004	0.16666992	0.189290107	4.776599759	2.200858328	0.019965452	1	1	1	0.028849031	0.137933914	0.887633614	0.01740047	0.467563786	0.866277452	PPP5C	ENSG00000011485	protein phosphatase 5 catalytic subunit	-0.277219278	-0.315717603	-0.263972898	-0.302471224
279	818.418303	265.9275829	842.9274142	332.8604024	542.539392	178.2883049	577.7877717	227.2610614	1234.580435	396.646765	1229.73635	487.5276336	CEP68	0.163428137	318.5931676	-153.2965838	8.867487333	6.707373579	-1.124149552	0.029507271	0.194991892	0.209751471	0.257497971	0.284806817	0.347395989	33.9972244	0.341015235	0.315052917	1	1	1	5.51907466315049e-09	0.559243794	0.574595939	1.04940632837791e-08	0.690092833	0.792576415	CEP68	ENSG00000011523	centrosomal protein 68	-1.618151724	-1.337873926	0.042518801	0.322796599
280	284.3067851	328.8770249	308.8610119	294.5744998	247.7773376	289.8529369	272.1685786	259.4666274	326.2217151	373.1550858	350.5001391	334.4327431	MAP4K3	0.011631157	256.5602165	-122.2801083	8.248933107	5.650053884	0.145630012	0.082837492	-0.192989446	0.070164987	0.075326127	0.095293774	0.103274843	0.695175379	0.069150612	3.492030574	1	1	1	0.404409601	0.792577525	0.061664904	0.167456002	0.754311455	0.396329531	MAP4K3	ENSG00000011566	mitogen-activated protein kinase kinase kinase kinase 3	0.209414244	-0.068099431	0.119107183	-0.158406493
281	1.227897567	153.4173943	1.42721893	162.3854923	0.43831229	82.11265251	0.56551122	80.74122736	3.43985891	286.6415364	3.601968985	326.5871598	ZBTB32	0.489992876	191.6952656	-89.84763279	4.147396722	0.205303412	4.827858862	0.150424335	-0.093613518	0.525575022	0.591732467	0.701616597	0.790830267	147.0641891	0.041594827	0.014012337	1	1	1	7.5979984070464e-34	0.838394058	0.90577155	2.57409767358923e-32	0.76492283	0.86863814	ZBTB32	ENSG00000011590	zinc finger and BTB domain containing 32	6.11500856	6.072831834	0.123621339	0.081444613
282	2786.145294	2490.675836	3010.454926	2572.969893	2239.225891	2030.916192	2463.203556	2104.91814	3466.646946	3054.516059	3679.289452	3145.098112	TYROBP	0.044843289	371.8421499	-179.9210749	11.38392449	7.932414304	-0.112104932	0.07743218	-0.044925442	0.111494287	0.131410682	0.151317662	0.17983193	2.299060557	0.207384459	0.062409558	1	1	1	0.129452274	0.648825208	0.802727287	0.065070526	0.715575507	0.851258276	TYROBP	ENSG00000011600	transmembrane immune signaling adaptor TYROBP	-0.161671824	-0.226465487	0.111672454	0.046878791
283	258.193589	208.0873042	253.0911715	219.3363974	203.0834472	166.7669283	203.7338906	176.3368965	328.2588035	259.6457619	314.4059191	272.8212653	TMEM159	0.051011321	260.1827475	-124.0913738	7.853918386	5.553709648	-0.215751925	-0.019959863	0.072608752	0.122496267	0.143558747	0.164711687	0.197703167	3.23640516	0.020755555	0.134880973	1	1	1	0.072018498	0.885446867	0.713424006	0.039053418	0.775000675	0.834434475	TMEM159	NA	NA	-0.30992457	-0.205638416	-0.028683785	0.07560237
284	420.3115292	376.2998653	412.7248857	329.304152	349.9473262	317.5650641	348.9636269	277.9401661	504.8239215	445.8978794	488.1363504	390.1603213	BRCA1	0.030298306	278.2122203	-133.1061102	8.555727354	6.040996172	-0.110609833	-0.018214938	-0.115189604	0.093476289	0.112654899	0.126767822	0.153683683	4.973692967	0.648481817	0.561786183	1	1	1	0.025735642	0.420655993	0.453541456	0.015694806	0.640585129	0.744433649	BRCA1	ENSG00000012048	BRCA1 DNA repair associated	-0.15917581	-0.324876634	-0.026215657	-0.191916481
285	970.5490773	910.9571836	1033.162503	774.2523681	863.5523363	818.070232	928.3679363	695.0485066	1090.803037	1014.39089	1149.786325	862.4818611	ERCC1	0.012387268	293.9687023	-140.9843512	9.830881838	6.87786197	-0.063366074	0.062517798	-0.225115817	0.059595646	0.071344627	0.080820302	0.097984216	13.95834076	0.804068935	5.278369374	1	1	1	0.000186907	0.369879603	0.02159196	0.000173387	0.616775812	0.290399878	ERCC1	ENSG00000012061	ERCC excision repair 1, endonuclease non-catalytic subunit	-0.091320783	-0.415724968	0.090104121	-0.234300064
286	11.6	15	6.833333333	24.33333333	5.988653688	8.289340323	3.622562175	13.63628487	22.46915701	27.14329382	12.88989455	43.42173229	CD22	0.482704441	172.1548101	-80.07740503	3.514697154	2.451005098	0.257045103	-0.529192501	1.012989452	0.337315547	0.453148249	0.467570631	0.630463036	6.134973077	0.007950715	2.581609727	1	1	1	0.013253357	0.928949363	0.108111668	0.008640336	0.780139785	0.480836701	CD22	ENSG00000012124	CD22 molecule	0.344648171	1.693338662	-0.685725478	0.662965013
287	199.6481304	293.2874915	204.4259949	206.2900285	170.170893	254.347809	176.7847054	178.1896912	234.2314556	338.1886914	236.3891566	238.8217612	MBTPS2	0.024470928	245.2393115	-116.6196557	7.795018516	5.296556469	0.384596859	0.023649558	-0.375519802	0.081506777	0.104128532	0.110262698	0.143224104	6.770757625	4.96372912	6.874378785	1	1	1	0.009266349	0.02588433	0.008744015	0.006245707	0.268725658	0.220157445	MBTPS2	ENSG00000012174	membrane bound transcription factor peptidase, site 2	0.55255851	0.013031965	0.033951041	-0.505575504
288	310.5809036	301.4975289	302.2147602	316.0944499	259.0399821	255.3762043	256.2501292	268.1076219	372.3768697	355.9484337	356.4242546	372.6701261	PRICKLE3	0.029039853	265.7475008	-126.8737504	8.254506928	5.738444426	-0.029682606	-0.027306535	0.074585776	0.092582656	0.109929858	0.124765768	0.151243354	0.016549461	0.016423769	0.243197682	1	1	1	0.897638789	0.898026112	0.62190606	0.304973177	0.776273103	0.808111705	PRICKLE3	ENSG00000012211	prickle planar cell polarity protein 3	-0.042683458	0.064572642	-0.039266831	0.067989269
289	3.025	1.895833333	1.229166667	0.416666667	0.717267522	0.486123711	0.295134469	0.072642165	12.75761793	7.393558357	5.11919431	2.389949576	LTF	2.365366548	90.45778319	-39.2288916	0.982667063	1.106911091	-0.467252596	-0.900574658	-0.614552574	0.734294636	1.010607333	1.033929269	1.531461282	0.936617958	2.396197997	0.161029721	1	1	1	0.333149137	0.12163054	0.688210242	0.143187221	0.450878497	0.827464377	LTF	ENSG00000012223	lactotransferrin	-0.475010211	-0.654004145	-0.852484298	-1.031478231
290	1152.611101	1306.602693	1216.751398	1143.411582	1010.254787	1157.622087	1077.971665	1012.891118	1315.027029	1474.756414	1373.397848	1290.750823	EXTL3	0.014976246	310.8014858	-149.4007429	10.23173904	7.04978517	0.125400513	0.054154627	-0.187568623	0.067258841	0.077112071	0.091260995	0.10598499	0.24364164	0.400220852	3.132071379	1	1	1	0.621588215	0.526975222	0.076766145	0.233733364	0.680100134	0.431608295	EXTL3	ENSG00000012232	exostosin like glycosyltransferase 3	0.180767301	-0.089613636	0.078062687	-0.19231825
291	2321.645092	3146.342896	2235.166171	2541.659787	2014.424825	2762.089263	1963.433725	2232.308829	2675.719575	3584.05275	2544.505449	2893.880268	ELOVL5	0.020019279	354.7300724	-171.3650362	11.30489347	7.750031305	0.303964767	-0.037960451	-0.175463014	0.07241955	0.087402727	0.098068403	0.120302187	12.37895172	3.08331804	2.12727742	1	1	1	0.000434201	0.079099006	0.144697566	0.0003781	0.399261041	0.525991148	ELOVL5	ENSG00000012660	ELOVL fatty acid elongase 5	0.438365643	0.18531104	-0.054741323	-0.307795926
292	19.10714897	45.26148914	17.06431836	23.2798848	11.27363017	28.1712189	9.977623989	14.39103638	32.38381393	72.71969332	29.18439916	37.65906932	ALOX5	0.290552249	191.2758487	-89.63792437	4.503324191	2.950062557	0.862393985	-0.113072919	-0.551793948	0.26918172	0.360835556	0.392257057	0.513182679	5.591767923	2.79850551	1.156138561	1	1	1	0.018045074	0.094352216	0.282267811	0.011415427	0.41895074	0.656159636	ALOX5	ENSG00000012779	arachidonate 5-lipoxygenase	1.202103173	0.42661876	-0.154565717	-0.93005013
293	19.10714897	45.26148914	17.06431836	23.2798848	11.27363017	28.1712189	9.977623989	14.39103638	32.38381393	72.71969332	29.18439916	37.65906932	ALOX5	0.290552249	191.2758487	-89.63792437	4.503324191	2.950062557	0.862393985	-0.113072919	-0.551793948	0.26918172	0.360835556	0.392257057	0.513182679	5.591767923	2.79850551	1.156138561	1	1	1	0.018045074	0.094352216	0.282267811	0.011415427	0.41895074	0.656159636	ALOX5	ENSG00000275565	arachidonate 5-lipoxygenase	1.202103173	0.42661876	-0.154565717	-0.93005013
294	1837.852516	1100.398116	1927.689995	1338.855126	155.3422916	114.7184601	200.9223604	139.3812526	21743.60785	10555.19759	18494.64992	12860.64672	KDM5D	7.991643721	320.3523341	-154.1761671	6.42835193	7.516353058	-0.512925741	0.047724613	0.148418214	1.260572471	1.707872283	1.708448067	2.363328673	0.136214644	0.011276953	0.003943902	1	1	1	0.712073551	0.915429227	0.949925371	0.258909585	0.77891807	0.873623644	KDM5D	ENSG00000012817	lysine demethylase 5D	-0.739469728	-0.525544257	0.068815499	0.282740969
295	8907.568877	3747.816208	9289.903805	5112.339403	7214.531055	3082.6635	7688.594402	4229.110533	10997.91278	4556.490298	11224.71913	6180.026265	CALCOCO1	0.045004047	407.3579326	-197.6789663	12.58616395	9.09465663	-0.865728025	0.042026847	0.268456935	0.107553141	0.129534622	0.14434735	0.178451018	66.05396159	2.808832307	2.263138842	1	1	1	4.38745119978919e-16	0.09374659	0.132485291	2.28678200622493e-15	0.418080225	0.511785011	CALCOCO1	ENSG00000012822	calcium binding and coiled-coil domain 1	-1.248758591	-0.861553157	0.060625259	0.447830693
296	818.0255418	913.0946291	819.4923557	851.3211173	714.9620662	805.1450313	722.5421555	750.6531275	935.9458616	1035.517539	929.4512659	965.4894094	UBR7	0.010313365	298.2458783	-143.1229391	9.729384973	6.706893561	0.109945961	0.001791509	-0.071841632	0.06870616	0.066681252	0.094060129	0.091017535	2.472024594	0.209258438	0.623020365	1	1	1	0.115888564	0.647349254	0.429927109	0.059184106	0.715549595	0.730919861	UBR7	ENSG00000012963	ubiquitin protein ligase E3 component n-recognin 7	0.15843508	0.054907185	0.002581449	-0.100946447
297	818.0255418	913.0946291	819.4923557	851.3211173	714.9620662	805.1450313	722.5421555	750.6531275	935.9458616	1035.517539	929.4512659	965.4894094	UBR7	0.010313365	298.2458783	-143.1229391	9.729384973	6.706893561	0.109945961	0.001791509	-0.071841632	0.06870616	0.066681252	0.094060129	0.091017535	2.472024594	0.209258438	0.623020365	1	1	1	0.115888564	0.647349254	0.429927109	0.059184106	0.715549595	0.730919861	UBR7	ENSG00000278787	ubiquitin protein ligase E3 component n-recognin 7	0.15843508	0.054907185	0.002581449	-0.100946447
298	1604.314727	1642.699908	1973.727305	1890.600987	1404.975239	1456.427918	1752.135507	1678.083892	1831.93673	1852.795428	2223.343719	2130.031822	MAP4K5	0.015509557	338.7047438	-163.3523719	10.79019002	7.380451983	0.023644469	0.207227084	-0.066673496	0.06769236	0.07809486	0.090921464	0.107095044	0.049426174	5.911013153	0.387585672	1	1	1	0.824064799	0.015046516	0.533571213	0.287555949	0.208588268	0.777552337	MAP4K5	ENSG00000012983	mitogen-activated protein kinase kinase kinase kinase 5	0.034090758	-0.062045642	0.298797271	0.202660871
299	123.6499888	123.5812045	132.1359058	122.4277839	101.2266129	102.8840842	110.1910983	101.9580311	151.0405149	148.4419502	158.4510715	147.0071763	EHD3	0.030190704	221.6496696	-104.8248348	6.973141597	4.817454903	-0.000556437	0.066376079	-0.075753209	0.102088371	0.119608487	0.137709297	0.164411825	0.246151982	0.060654276	0.212293144	1	1	1	0.619797714	0.805464803	0.644975968	0.233245819	0.756514426	0.815082655	EHD3	ENSG00000013016	EH domain containing 3	-0.000796327	-0.109232523	0.095016955	-0.013419241
300	918.5160606	1945.162653	940.4205831	1357.694831	754.9116765	1621.816208	785.9295862	1134.357725	1117.576771	2332.975666	1125.280036	1625.003483	PSMC4	0.040753401	332.5788216	-160.2894108	10.26012067	6.82275939	0.750341489	0.023567814	-0.383125129	0.100080935	0.125859723	0.135640893	0.172003576	39.92558831	3.12425721	4.961423799	1	1	1	2.63824272991979e-10	0.077135017	0.025918858	6.17277032766848e-10	0.394949713	0.305649237	PSMC4	ENSG00000013275	proteasome 26S subunit, ATPase 4	1.081685612	0.529310155	0.033964623	-0.518410834
301	918.5160606	1945.162653	940.4205831	1357.694831	754.9116765	1621.816208	785.9295862	1134.357725	1117.576771	2332.975666	1125.280036	1625.003483	PSMC4	0.040753401	332.5788216	-160.2894108	10.26012067	6.82275939	0.750341489	0.023567814	-0.383125129	0.100080935	0.125859723	0.135640893	0.172003576	39.92558831	3.12425721	4.961423799	1	1	1	2.63824272991979e-10	0.077135017	0.025918858	6.17277032766848e-10	0.394949713	0.305649237	PSMC4	ENSG00000281221	proteasome 26S subunit, ATPase 4	1.081685612	0.529310155	0.033964623	-0.518410834
302	2401.477143	1987.034543	2694.194726	2035.514076	2099.899611	1757.206263	2384.942916	1800.724068	2746.365797	2246.922493	3043.546735	2300.917518	MAN2B2	0.021692224	340.0153548	-164.0076774	11.12918186	7.783839303	-0.189440676	0.115015332	-0.090910276	0.068466574	0.090277159	0.092255668	0.1246279	14.51964918	1.069027917	0.532102624	1	1	1	0.000138705	0.30116512	0.465724212	0.000131993	0.587267818	0.75096771	MAN2B2	ENSG00000013288	mannosidase alpha class 2B member 2	-0.273179881	-0.404287725	0.165866805	0.034758961
303	7.6	14	9.5	10.33333333	4.8314346	9.72843643	6.415114596	7.026744485	11.95504126	20.14712245	14.06833793	15.19591014	CLDN11	0.135514994	142.6435872	-65.32179362	3.388921795	2.028148247	0.610909082	0.223143551	-0.526825965	0.231124901	0.296494964	0.305856798	0.408354936	2.670664563	0.127650883	1.664403894	1	1	1	0.102213335	0.720880227	0.197009766	0.052960778	0.735545229	0.584277128	CLDN11	ENSG00000013297	claudin 11	0.802553936	0.110182918	0.287980763	-0.404390255
304	1024.590854	1545.459393	876.5793295	1081.932534	828.5793967	1269.697339	720.1879941	888.7624073	1266.971424	1881.113445	1066.931589	1317.087669	SLC25A39	0.035736102	325.0938503	-156.5469251	10.1046966	6.932048645	0.411027842	-0.156021438	-0.200550945	0.108334684	0.118823496	0.147617722	0.162291985	13.99507882	4.826086527	1.527057105	1	1	1	0.00018329	0.028032192	0.216554659	0.000170442	0.277132924	0.601312801	SLC25A39	ENSG00000013306	solute carrier family 25 member 39	0.59251365	0.303341916	-0.224853852	-0.514025585
305	3963.305174	8502.446692	3890.24138	7727.397001	3157.336913	6890.280976	3176.974557	6307.455423	4975.011644	10491.82174	4763.644697	9466.99745	MVP	0.049408296	409.1033725	-198.5516862	12.4663624	8.284833596	0.763275651	-0.01860711	-0.076974792	0.115994589	0.135787336	0.155270214	0.187208852	59.79575806	0.249111995	0.169061334	1	1	1	1.05229918907463e-14	0.617701044	0.680947381	4.56030002478681e-14	0.706714589	0.825830718	MVP	ENSG00000013364	major vault protein	1.100979699	0.98993873	-0.02683755	-0.13787852
306	3864.540307	11322.49414	4367.983633	10356.98695	3035.813398	9059.117883	3506.414126	8306.610511	4919.495972	14151.36388	5441.25147	12913.47158	NUB1	0.064335436	418.814842	-203.407421	12.7087362	8.259598017	1.074948641	0.122458754	-0.211588773	0.123144563	0.154707412	0.165745835	0.213294542	81.75205198	0.008381122	0.984069464	1	1	1	1.54276324954926e-19	0.927056797	0.321196182	1.26603471404938e-18	0.780139785	0.68088366	NUB1	ENSG00000013374	negative regulator of ubiquitin like proteins 1	1.550577219	1.24537404	0.17662762	-0.128575559
307	741.4277555	706.7205468	890.7665363	772.5189102	636.5709913	617.5533509	779.1072969	674.9068018	863.5566561	808.7624018	1018.428431	884.2487067	PGM3	0.026363241	301.7025676	-144.8512838	9.582357526	6.608577727	-0.047942405	0.183504642	-0.094483476	0.077796827	0.102074445	0.102910742	0.140612786	1.980960494	3.534235486	0.451504518	1	1	1	0.159289257	0.060114041	0.501621347	0.077609779	0.367620945	0.766079339	PGM3	ENSG00000013375	phosphoglucomutase 3	-0.069070842	-0.205229502	0.264415417	0.128256757
308	158.8640461	94.16681413	188.9493255	121.5879225	125.3873422	75.40741649	152.5171575	97.55277151	201.2785715	117.5930604	234.0841397	151.5448783	RWDD2A	0.051288818	233.4954072	-110.7477036	7.074174359	5.06804878	-0.522980952	0.17343008	0.082139735	0.120735253	0.148806884	0.162264725	0.204137404	22.25420879	3.020739064	0.161905432	1	1	1	2.38834703074305e-06	0.082205995	0.687408257	3.04791563151687e-06	0.405207569	0.827424817	RWDD2A	ENSG00000013392	RWD domain containing 2A	-0.748315028	-0.631797739	0.24876908	0.365286369
309	11692.3537	7332.356974	13320.33603	10005.62242	9512.373971	6058.600948	11058.18737	8303.836255	14371.92603	8873.906576	16045.24739	12056.17221	CLK1	0.044006949	432.3529441	-210.1764721	13.30779833	9.366690377	-0.466638083	0.130356794	0.180493367	0.105276339	0.128316107	0.141596182	0.176572605	17.73567838	4.45831461	1.04490268	1	1	1	2.53821125544249e-05	0.03473175	0.306683973	2.72520027673135e-05	0.301319865	0.670304945	CLK1	ENSG00000013441	CDC like kinase 1	-0.673143086	-0.412783685	0.188050021	0.448409423
310	128.7118328	147.449537	111.9442583	120.0861389	101.2448775	118.4013911	89.66416954	96.14681355	163.6303613	183.6242444	139.760587	149.9860496	POLR3B	0.048056829	230.362219	-109.1811095	6.97463788	4.857576051	0.135909944	-0.139574997	-0.065701689	0.122466295	0.144275076	0.166702701	0.199419994	1.037413309	1.842470931	0.108546462	1	1	1	0.308423832	0.174661615	0.741805075	0.13462597	0.498444579	0.841363202	POLR3B	ENSG00000013503	RNA polymerase III subunit B	0.194662501	0.100422793	-0.199699162	-0.29393887
311	647.2526512	503.0807036	608.6173044	482.5528571	579.7744613	453.9173743	549.8577803	435.3767084	722.5844229	557.5688632	673.6560553	534.8408756	ANGEL1	0.009188453	263.8118693	-125.9059346	9.110322744	6.472736715	-0.251986113	-0.061547044	0.019886906	0.056172218	0.064189556	0.076386199	0.088330381	29.99165021	0.705082746	0.050689059	1	1	1	4.33910730066719e-08	0.40108107	0.821868569	7.18508744987594e-08	0.633681086	0.857291292	ANGEL1	ENSG00000013523	angel homolog 1	-0.362901473	-0.334230256	-0.088652346	-0.059981129
312	839.5698473	704.3099313	847.3282719	621.78136	753.0049965	635.794437	765.5674405	561.0252582	936.086124	780.2089016	937.820971	689.1170299	RNF14	0.0066992	278.0761544	-133.0380772	9.536269777	6.732889674	-0.175671172	0.009198516	-0.133828499	0.055519291	0.055508809	0.075912997	0.07601799	42.39864105	0.892673621	3.099305964	1	1	1	7.44417457088735e-11	0.344753809	0.078325679	1.86626835772133e-10	0.60548084	0.436438628	RNF14	ENSG00000013561	ring finger protein 14	-0.253110351	-0.445896878	0.013254937	-0.179531589
313	514.754093	527.5109502	511.3083085	529.2568506	431.3959338	447.6818556	434.127538	449.4619379	614.2194571	621.5748953	602.2105566	623.2180978	DNASE1L1	0.021788779	290.5612567	-139.2806283	9.019460112	6.243689297	0.024480326	-0.006716546	0.010020776	0.090134178	0.095187945	0.122762667	0.13037628	0.210230718	0.00018433	0.005907525	1	1	1	0.64658663	0.989167592	0.938734583	0.24064796	0.790491458	0.871966382	DNASE1L1	ENSG00000013563	deoxyribonuclease 1 like 1	0.035249998	0.049679066	-0.009671076	0.004757992
314	1463.055816	1541.722781	581.2081564	633.0758611	778.4570719	862.0764332	318.8301192	348.1605157	2749.711447	2757.190709	1059.507558	1151.150196	DDX11	0.368268985	363.8329948	-175.9164974	9.806895639	7.288282552	0.052373207	-0.923173587	0.033108087	0.321922808	0.372035915	0.442131973	0.511577818	0.074861294	6.735078664	0.004188367	1	1	1	0.784385947	0.009453506	0.948398852	0.277517302	0.169702001	0.87333894	DDX11	ENSG00000013573	DEAD/H-box helicase 11	0.075508284	0.123120404	-1.330363601	-1.28275148
315	201.5101194	128.8552761	167.7832127	118.7832886	161.7718473	104.8151929	136.8821065	96.45898091	251.0098567	158.4091173	205.660237	146.2742974	HEBP1	0.042014517	234.2416235	-111.1208118	7.213278996	5.3058396	-0.447149716	-0.183166855	0.1017777	0.112067657	0.134708673	0.152730992	0.185813514	17.96248817	1.207098765	0.300020317	1	1	1	2.25301378030205e-05	0.271907466	0.583869684	2.43989083877427e-05	0.571419217	0.79594746	HEBP1	ENSG00000013583	heme binding protein 1	-0.641089368	-0.494744773	-0.262822581	-0.116477986
316	9.780690975	42.33217508	16.48555549	36.49666838	7.660635119	31.01104235	12.10573596	24.63607266	12.48746539	57.78628872	22.44998079	54.06733537	MAMLD1	0.316031141	190.8749706	-89.43748531	4.428138401	2.280410133	1.465137304	0.522074439	-0.670400897	0.124650632	0.13987578	0.139173386	0.150770995	97.16480934	9.564005836	19.77122466	1	1	1	6.37903788406093e-23	0.001984296	8.72869504947032e-06	7.93665814796686e-22	0.07269779	0.001952306	MAMLD1	ENSG00000013619	mastermind like domain containing 1	2.006989006	1.100598788	0.69771398	-0.208676239
317	1881.036696	1178.164629	2727.523821	1777.799037	1222.858646	792.6053626	1840.147725	1198.730098	2893.465296	1751.277442	4042.820092	2636.598033	CD6	0.173350725	377.6798938	-182.8399469	10.77514145	7.539578338	-0.467865231	0.371571113	0.039847162	0.219710096	0.2560867	0.295648605	0.351560598	6.482823492	2.923586193	0.012846783	1	1	1	0.010892183	0.087293659	0.909758111	0.007227873	0.412157122	0.869392228	CD6	ENSG00000013725	CD6 molecule	-0.674529605	-0.61721711	0.535825881	0.593138376
318	785.4037567	454.0856453	617.0096616	361.6916901	650.1880863	380.8991106	518.4069884	303.2125814	948.7394095	541.3343521	734.3668797	431.4493747	TACC3	0.032648048	288.3821313	-138.1910656	9.014303058	6.666197925	-0.547912099	-0.241313243	0.01381958	0.096396041	0.11481637	0.131244831	0.157440063	47.24541512	5.248427948	0.007704761	1	1	1	6.26323155277002e-12	0.021966608	0.930054101	1.83007430651642e-11	0.249749348	0.871963855	TACC3	ENSG00000013810	transforming acidic coiled-coil containing protein 3	-0.789132133	-0.768885702	-0.347640821	-0.327394389
319	1871.952576	1729.726372	2013.043947	1536.698954	1692.049825	1580.817181	1841.151076	1404.705927	2070.983013	1892.662452	2200.985017	1681.09469	UFL1	0.010222717	325.1618615	-156.5809308	10.78815003	7.534737323	-0.079018815	0.072665934	-0.190992584	0.051551702	0.063738046	0.068487203	0.087543395	17.02383159	0.334148152	4.75977301	1	1	1	3.69135899948562e-05	0.563226655	0.02913239	3.85435460490067e-05	0.692157097	0.315846425	UFL1	ENSG00000014123	UFM1 specific ligase 1	-0.113936718	-0.389322079	0.104780793	-0.170604568
320	336.3904385	590.9927061	384.5776802	449.6391194	277.2912311	496.1644548	322.6198865	376.1521189	408.0854871	703.9447813	458.434208	537.4829159	POLA2	0.040813157	282.4109002	-135.2054501	8.744959114	5.818272505	0.563531171	0.133873293	-0.407231665	0.098573559	0.127291039	0.133298657	0.174614668	15.69083865	0.723362947	5.439032265	1	1	1	7.45845550802208e-05	0.395043012	0.019691577	7.40094444932189e-05	0.629698808	0.284217325	POLA2	ENSG00000014138	DNA polymerase alpha 2, accessory subunit	0.811160312	0.224951016	0.192602453	-0.393606843
321	336.3904385	590.9927061	384.5776802	449.6391194	277.2912311	496.1644548	322.6198865	376.1521189	408.0854871	703.9447813	458.434208	537.4829159	POLA2	0.040813157	282.4109002	-135.2054501	8.744959114	5.818272505	0.563531171	0.133873293	-0.407231665	0.098573559	0.127291039	0.133298657	0.174614668	15.69083865	0.723362947	5.439032265	1	1	1	7.45845550802208e-05	0.395043012	0.019691577	7.40094444932189e-05	0.629698808	0.284217325	POLA2	ENSG00000285816	DNA polymerase alpha 2, accessory subunit	0.811160312	0.224951016	0.192602453	-0.393606843
322	801.419163	1106.641534	805.1622362	991.8360495	618.0416799	871.9511734	635.4227563	780.0552416	1039.206085	1404.50007	1020.243956	1261.114209	ZC3H3	0.066659596	328.006394	-158.003197	9.829766491	6.68638411	0.322700953	0.004659683	-0.114186924	0.132565414	0.158924414	0.179102675	0.219683857	5.754077617	0.166257609	0.270169588	1	1	1	0.01645043	0.683459435	0.603218034	0.010507397	0.725055739	0.803380289	ZC3H3	ENSG00000014164	zinc finger CCCH-type containing 3	0.465063092	0.300485297	0.006714143	-0.157863652
323	801.419163	1106.641534	805.1622362	991.8360495	618.0416799	871.9511734	635.4227563	780.0552416	1039.206085	1404.50007	1020.243956	1261.114209	ZC3H3	0.066659596	328.006394	-158.003197	9.829766491	6.68638411	0.322700953	0.004659683	-0.114186924	0.132565414	0.158924414	0.179102675	0.219683857	5.754077617	0.166257609	0.270169588	1	1	1	0.01645043	0.683459435	0.603218034	0.010507397	0.725055739	0.803380289	ZC3H3	ENSG00000282684	zinc finger CCCH-type containing 3	0.465063092	0.300485297	0.006714143	-0.157863652
324	3219.58321	3197.282646	3254.957464	2985.868844	2877.984937	2880.279149	2933.161743	2690.275589	3601.726997	3549.175545	3612.057236	3313.940323	CAPN1	0.00894822	356.810371	-172.4051855	11.62233593	8.077007192	-0.006950637	0.010927294	-0.079337796	0.057225275	0.059551342	0.078078275	0.081501038	1.468067457	0.233216485	0.947619486	1	1	1	0.225650853	0.629149042	0.330325978	0.104000528	0.710142051	0.687341421	CAPN1	ENSG00000014216	calpain 1	-0.010024526	-0.124447963	0.015759885	-0.098663553
325	1.475	0.916666667	1.895833333	0.604166667	0.169126983	0.118855603	0.269042676	0.071838728	12.86385508	7.069736377	13.35915953	5.081066602	ACPP	5.426970349	91.1954746	-39.5977373	0.808045593	0.38865799	-0.475669367	0.251000506	-0.66789431	1.104981355	1.518977438	1.487745795	2.11661268	0.600370342	0.005569539	0.099570961	1	1	1	0.438436759	0.940509626	0.752345106	0.178393099	0.781884106	0.843425432	ACPP	NA	NA	-0.36882907	-0.852154532	0.226550047	-0.256775415
326	1160.490306	1576.135992	1274.76055	1364.695994	1060.545448	1451.870013	1173.84761	1256.801524	1269.853878	1711.037933	1384.34874	1481.853037	MDH1	0.006755309	313.3650662	-150.6825331	10.38675591	7.056597872	0.306133684	0.093915764	-0.237960352	0.045948594	0.053326046	0.062303209	0.073119621	24.1902351	0.469149249	10.59110655	1	1	1	8.72736596352057e-07	0.493378814	0.001136329	1.19235248904179e-06	0.670977721	0.095912443	MDH1	ENSG00000014641	malate dehydrogenase 1	0.441329952	0.098278801	0.135380459	-0.207670692
327	745.1241356	794.5092055	904.8985082	790.6364746	665.9169141	717.940192	818.29822	714.5473665	833.7526284	879.2443782	1000.663682	874.8279879	SLC30A9	0.013936279	289.5421941	-138.7710971	9.652447323	6.613550829	0.064173743	0.194271962	-0.19915825	0.057339755	0.075118472	0.076902554	0.103456743	0.631433372	2.711158423	3.70577456	1	1	1	0.426830031	0.099648606	0.054224499	0.174609573	0.424093344	0.378366538	SLC30A9	ENSG00000014824	solute carrier family 30 member 9	0.092462948	-0.194511342	0.279933751	-0.007040539
328	51.60000064	40.66666669	60.66666673	44.33333333	39.82408122	31.87998201	48.08013894	34.84800119	66.85804127	51.87511645	76.54812429	56.40049293	MTMR11	0.067962533	193.5805261	-90.79026307	5.586784337	3.943521685	-0.238112928	0.161872715	-0.075544632	0.132168316	0.181366754	0.177602901	0.249107869	5.005428734	0.982988552	0.091967064	1	1	1	0.025267944	0.321462093	0.761691179	0.015437359	0.596769353	0.845966047	MTMR11	ENSG00000014914	myotubularin related protein 11	-0.336169127	-0.443918621	0.229428049	0.121678556
329	804.9601635	734.3910951	891.6992223	733.4197126	723.6888611	664.2224872	807.3065242	663.4891709	895.3583504	811.9723299	984.9140063	810.7208052	COX15	0.005373014	301.6550777	-144.8275388	9.618877013	6.69079279	-0.091751076	0.102336091	-0.103659671	0.054301653	0.050892001	0.074309736	0.069259105	18.30878721	0.538867828	2.24009225	1	1	1	1.87838738441359e-05	0.462902314	0.134472957	2.0636073514789e-05	0.661707453	0.513705825	COX15	ENSG00000014919	cytochrome c oxidase assembly homolog COX15	-0.132196825	-0.281569386	0.147465637	-0.001906924
330	15082.672	9044.408322	15343.21295	10484.30228	11869.98079	7261.559837	12396.3334	8471.321074	19164.89999	11264.97939	18990.63022	12975.61422	CCDC88C	0.053496958	442.9060072	-215.4530036	13.54256889	9.621301814	-0.511399833	0.017126688	0.130605727	0.122211197	0.14147807	0.163233585	0.194604265	20.72554796	0.467480122	0.450422145	1	1	1	5.30040858109458e-06	0.49414872	0.502134552	6.36714064227836e-06	0.670977721	0.766079339	CCDC88C	ENSG00000015133	coiled-coil domain containing 88C	-0.737730149	-0.549326195	0.024706964	0.213110918
331	551.2785448	568.2705131	568.1529267	548.0641674	483.282572	503.3238923	503.2957994	485.4168755	628.8412857	641.5975497	641.3678566	618.7966401	YAF2	0.01334107	270.8676158	-129.4338079	9.124329647	6.312240207	0.030357353	0.030150412	-0.066355599	0.067162597	0.075879772	0.091321406	0.103936169	0.009329454	0.004930329	0.407588329	1	1	1	0.923052713	0.944021499	0.523196119	0.311454947	0.782690357	0.773713739	YAF2	ENSG00000015153	YY1 associated factor 2	0.043718291	-0.051841582	0.043420263	-0.052139611
332	3025.134532	2456.413582	3148.151181	2295.491619	2776.143598	2270.336732	2912.043785	2122.284211	3296.45734	2657.741293	3403.402073	2482.835119	ZMYND11	0.006857118	335.2704088	-161.6352044	11.39379163	8.014710843	-0.208253171	0.03985979	-0.107615149	0.043822854	0.052010364	0.059188598	0.071556006	55.12800552	0.138863981	2.2618023	1	1	1	1.12930317495134e-13	0.709412991	0.132599661	4.16656951241506e-13	0.731228226	0.511818045	ZMYND11	ENSG00000015171	zinc finger MYND-type containing 11	-0.300335444	-0.4555315	0.057486892	-0.097709165
333	2741.72011	2471.902467	2826.62972	2335.146997	2472.908072	2245.757846	2569.089817	2121.839648	3039.75277	2720.81953	3109.986861	2569.898013	WAS	0.007382145	338.5845513	-163.2922757	11.33345701	7.91634078	-0.103597417	0.03049959	-0.087412831	0.052648309	0.054432744	0.071744481	0.0745482	16.31378608	0.072311908	1.374915636	1	1	1	5.36720568965608e-05	0.787999914	0.240969102	5.45427000779747e-05	0.75344626	0.624885889	WAS	ENSG00000015285	WASP actin nucleation promoting factor	-0.149402065	-0.275462155	0.043985806	-0.082074285
334	451.0321811	687.2805012	426.8405825	559.7164582	388.5989071	600.4095058	372.2940527	488.850959	523.4961414	786.7205344	489.3789775	640.8548614	BID	0.022950313	278.4691485	-133.2345742	9.026482822	6.111538692	0.421203816	-0.055128092	-0.150184085	0.0760158	0.096392585	0.103209692	0.132802502	26.63072845	3.243340179	1.278896237	1	1	1	2.46295216292259e-07	0.071714294	0.258104362	3.66035999694294e-07	0.384135264	0.638006666	BID	ENSG00000015475	BH3 interacting domain death agonist	0.606571155	0.390198082	-0.07935215	-0.295725223
335	7693.006985	9435.771558	8701.098182	9381.18381	6934.903053	8570.570418	7904.912009	8522.943284	8533.984688	10388.31496	9577.476574	10325.84716	MATR3	0.006578129	402.7282749	-195.3641374	13.11042539	8.948067011	0.204196219	0.123137513	-0.128939504	0.052930948	0.050934997	0.072101406	0.069487333	15.17031098	0.752835933	3.443187767	1	1	1	9.82358703876628e-05	0.38557984	0.063513038	9.57539452592747e-05	0.624381246	0.40245524	MATR3	ENSG00000015479	matrin 3	0.29455824	0.108560471	0.177628155	-0.008369614
336	7693.006985	9435.771558	8701.098182	9381.18381	6934.903053	8570.570418	7904.912009	8522.943284	8533.984688	10388.31496	9577.476574	10325.84716	MATR3	0.006578129	402.7282749	-195.3641374	13.11042539	8.948067011	0.204196219	0.123137513	-0.128939504	0.052930948	0.050934997	0.072101406	0.069487333	15.17031098	0.752835933	3.443187767	1	1	1	9.82358703876628e-05	0.38557984	0.063513038	9.57539452592747e-05	0.624381246	0.40245524	MATR3	ENSG00000280987	matrin 3	0.29455824	0.108560471	0.177628155	-0.008369614
337	5.225	3.541666667	12.33333333	4.000000001	2.501193836	1.733436943	6.649513037	1.986649063	10.91503769	7.236145986	22.87552641	8.053762644	NPC1L1	0.514966964	135.5006411	-61.75032054	2.449247329	1.653454798	-0.388857372	0.858850826	-0.737153891	0.375860533	0.523601145	0.49052289	0.707809787	5.056418931	2.037855693	1.084633958	1	1	1	0.024534884	0.153425793	0.297663216	0.015027953	0.483893479	0.665325547	NPC1L1	ENSG00000015520	NPC1 like intracellular cholesterol transporter 1	-0.454852013	-1.415037499	1.098891757	0.138706271
338	963.3572101	594.0776442	1040.899073	726.3617813	805.0761641	502.2986127	882.8813618	615.5963452	1152.756914	702.6263628	1227.198723	857.0574556	XYLT2	0.028570107	306.2870617	-147.1435309	9.644277728	6.870424278	-0.483414253	0.077415834	0.123622353	0.0915752	0.106372955	0.124232056	0.145721195	32.98183143	2.101010788	0.719695126	1	1	1	9.30241363597654e-09	0.147201799	0.396243932	1.70852185666135e-08	0.477209198	0.717989179	XYLT2	ENSG00000015532	xylosyltransferase 2	-0.696489718	-0.518470505	0.11157599	0.289595203
339	1.225	0.270833333	0.729166667	0.416666667	0.269057256	0.038995877	0.161617548	0.075261421	5.577344465	1.880985904	3.289766707	2.30677429	STMN4	2.174052338	66.38543285	-27.19271642	0.607126631	0.202940844	-1.509192497	-0.518793793	0.949576709	0.773353019	1.255307965	1.090407403	1.7114473	1.368975651	0.025168655	0.307845668	1	1	1	0.241987959	0.873947531	0.579005188	0.110193134	0.77340859	0.794411	STMN4	ENSG00000015592	stathmin 4	-0.808030499	-0.28757659	-0.363728405	0.156725504
340	1608.618152	1648.079806	1610.25634	1520.453742	1443.272344	1489.671563	1455.709348	1374.374494	1792.906495	1823.332817	1781.210985	1682.059433	NUDCD3	0.006494698	320.9389227	-154.4694613	10.64406459	7.383130799	0.024235337	0.001017864	-0.081619915	0.055338022	0.052391464	0.075565343	0.071578058	0.297649694	0.436669879	1.300266767	1	1	1	0.585359617	0.508734158	0.254164501	0.223654257	0.674730038	0.636118164	NUDCD3	ENSG00000015676	NudC domain containing 3	0.034942739	-0.082735564	0.001467556	-0.116210747
341	9.117719758	9.508078147	9.997842031	12.60252167	3.603716788	3.969401627	4.064842448	5.121039801	23.06863122	22.77510782	24.59058292	31.0139266	CHDH	0.756480185	172.3682601	-80.18413006	3.280141195	2.210219746	0.041922022	0.092149527	0.189605632	0.473598976	0.57937289	0.650203094	0.785977841	0.136438063	0.151998003	0.058194489	1	1	1	0.711848056	0.696633261	0.809372722	0.258846365	0.728526408	0.852947539	CHDH	ENSG00000016391	choline dehydrogenase	0.05461465	0.306653657	0.120336285	0.372375292
342	1413.840704	1023.021031	1456.403867	1000.40811	1269.837316	925.9000583	1320.238643	905.9665192	1574.174512	1130.329371	1606.612739	1104.694672	GLT8D1	0.011111129	315.2653196	-151.6326598	10.21581642	7.254065184	-0.32354986	0.029660387	-0.052012405	0.054806689	0.067016023	0.074226757	0.092084344	58.37637563	0.002022004	0.3190379	1	1	1	2.16474912449493e-14	0.964133854	0.572186406	8.91143869336416e-14	0.78512193	0.791763534	GLT8D1	ENSG00000016864	glycosyltransferase 8 domain containing 1	-0.466394285	-0.541370679	0.042761093	-0.032215301
343	2027.738419	2215.078532	2219.15446	2056.093586	1871.53862	2054.351365	2058.253083	1906.715335	2196.974752	2388.38058	2392.634102	2217.174614	ATP2C1	0.002733233	339.94456	-163.97228	11.06080004	7.614676372	0.088366765	0.090205157	-0.164685149	0.040898066	0.035359054	0.056106584	0.048173111	0.00029266	0.000499381	11.68690409	1	1	1	0.986351001	0.98217129	0.000629415	0.325496938	0.789277227	0.067486662	ATP2C1	ENSG00000017260	ATPase secretory pathway Ca2+ transporting 1	0.127426148	-0.110052621	0.130077192	-0.107401578
344	9.6	5	13.33333333	7.666666667	6.168352817	3.113422088	9.118476319	5.016717303	14.94077961	8.029749675	19.49643466	11.71638229	SRCIN1	0.15048881	132.1345756	-60.06728781	3.154767107	2.261763098	-0.652325186	0.328504067	0.098939948	0.225679216	0.330674938	0.297510644	0.440168135	7.469343385	2.904866697	0.05052498	1	1	1	0.006275844	0.088312555	0.822152274	0.004380804	0.412928918	0.857291292	SRCIN1	ENSG00000277363	SRC kinase signaling inhibitor 1	-0.821029859	-0.725825037	0.435309894	0.530514717
345	9.6	5	13.33333333	7.666666667	6.168352817	3.113422088	9.118476319	5.016717303	14.94077961	8.029749675	19.49643466	11.71638229	SRCIN1	0.15048881	132.1345756	-60.06728781	3.154767107	2.261763098	-0.652325186	0.328504067	0.098939948	0.225679216	0.330674938	0.297510644	0.440168135	7.469343385	2.904866697	0.05052498	1	1	1	0.006275844	0.088312555	0.822152274	0.004380804	0.412928918	0.857291292	SRCIN1	ENSG00000273608	SRC kinase signaling inhibitor 1	-0.821029859	-0.725825037	0.435309894	0.530514717
346	1.25	5.854166667	0.270833333	0.75	0.304153691	1.903782171	0.04152377	0.181941986	5.137205454	18.00167471	1.766474834	3.091644826	IGF1	1.799967836	86.69629576	-37.34814788	1.009758264	0.223143551	1.544010107	-1.529395205	-0.525440526	0.721104946	0.921116587	1.198068751	1.511967769	3.410678295	6.472299681	0.120770834	1	1	1	0.064775816	0.010956866	0.728199957	0.035585443	0.183105643	0.838858469	IGF1	ENSG00000017427	insulin like growth factor 1	1.607056272	0.461580085	-0.824150165	-1.969626351
347	516.8595727	3507.089312	692.2219557	3299.744144	359.1458584	2503.248919	496.2989366	2361.253541	743.8309859	4913.484771	965.4891448	4611.241963	SLC38A5	0.13675924	367.4005092	-177.7002546	10.47965391	6.247771218	1.914770499	0.292135431	-0.353076936	0.185736031	0.228243706	0.250399819	0.313520368	121.5030684	0.317316458	1.268256735	1	1	1	2.96542364683114e-28	0.573224836	0.26009397	5.87697393431152e-27	0.694502532	0.63985627	SLC38A5	ENSG00000017483	solute carrier family 38 member 5	2.760052635	2.25140206	0.420756411	-0.087894165
348	46.4	36.66666667	57.16666667	39.66666667	35.13435045	28.24358076	44.57860123	30.63219678	61.27792238	47.60177033	73.30933873	51.365707	MAGIX	0.079123547	195.6782655	-91.83913276	5.432890345	3.837299459	-0.235431382	0.208671519	-0.130028391	0.141898042	0.194596403	0.190362166	0.267131783	5.21467525	1.14077616	0.236932837	1	1	1	0.02239703	0.285488381	0.626430211	0.013840219	0.577458351	0.808976747	MAGIX	ENSG00000269313	MAGI family member, X-linked	-0.331598692	-0.516345889	0.295305571	0.110558375
349	2492.220192	2192.56388	2654.63501	2200.842067	2266.559881	2006.450078	2430.180152	2014.208598	2740.347403	2395.941179	2899.820835	2404.768707	RALBP1	0.004817459	327.4228428	-157.7114214	11.21732867	7.820929235	-0.128102376	0.063133216	-0.059364752	0.04842385	0.045063328	0.066133006	0.061433798	27.25785312	0.297150414	0.933775729	1	1	1	1.78050488108588e-07	0.585674395	0.333883722	2.69958193325345e-07	0.697898932	0.688862786	RALBP1	ENSG00000017797	ralA binding protein 1	-0.184733581	-0.270345885	0.091046575	0.005434271
350	868.7217133	918.1556482	792.6291553	754.6496423	739.6176996	790.8172062	682.6181036	649.9141987	1020.361486	1065.998296	920.3696395	876.263488	RUFY3	0.018963359	302.2346633	-145.1173316	9.690352647	6.767022836	0.055344092	-0.091667372	-0.104445964	0.082086431	0.087725067	0.112024893	0.120318114	1.38046163176922e-05	2.568278869	0.753566	1	1	1	0.997035502	0.109026295	0.385349557	0.327922135	0.436144633	0.713604281	RUFY3	ENSG00000018189	RUN and FYVE domain containing 3	0.079755333	-0.070747544	-0.132088826	-0.282591703
351	24.43316437	25.70007695	22.20568957	7.796808935	6.338292145	4.641038075	6.102069551	2.205096937	94.18617939	142.3159958	80.80744494	27.56805316	SLC11A1	1.379891062	209.6499723	-98.82498613	3.8230433	3.195941405	0.050552581	-0.095592862	-1.097186585	0.68843472	1.032219766	0.960127934	1.30418316	1.287166531	0.557695348	0.707756394	1	1	1	0.25657078	0.455190315	0.400189642	0.115719655	0.658071961	0.718938295	SLC11A1	ENSG00000018280	solute carrier family 11 member 1	0.070132928	-1.399426386	-0.132232403	-1.601791717
352	14.64949043	10.55941848	33.92098192	28.02933604	8.389747601	6.258179183	20.27737059	16.83160108	25.57974092	17.81689456	56.7446854	46.67670502	WWTR1	0.271417686	181.0680311	-84.53401553	4.300233507	2.684405552	-0.327387344	0.839628207	0.136605262	0.284385263	0.362021104	0.381077585	0.481358422	1.095960049	9.951258179	0.080537419	1	1	1	0.295154417	0.001607395	0.776570434	0.129748833	0.063555792	0.847400772	WWTR1	ENSG00000018408	WW domain containing transcription regulator 1	-0.43704686	-0.266582551	1.157978444	1.328442753
353	1032.779321	1622.521561	1134.97164	1391.063783	903.4704503	1435.741939	1004.140676	1230.985517	1180.595476	1833.599858	1282.848762	1571.958745	AGPS	0.015947919	321.4864519	-154.743226	10.31885809	6.940008817	0.45172792	0.094354126	-0.248266818	0.06824766	0.080115869	0.092554963	0.10946591	33.96141711	0.281866909	5.143746693	1	1	1	5.62158425832501e-09	0.595480181	0.023330245	1.06647112327622e-08	0.699494057	0.296349207	AGPS	ENSG00000018510	alkylglycerone phosphate synthase	0.651198295	0.293298498	0.135998569	-0.221901228
354	351.7391691	318.2593671	382.0446832	278.9379371	316.4264	288.4410498	346.9329238	252.4850395	390.9927967	351.1602279	420.7099699	308.1623091	CXorf56	0.007783553	252.8787377	-120.4393688	8.359549783	5.862889904	-0.100023234	0.08264767	-0.21452503	0.053979201	0.063812988	0.073028348	0.087716993	23.68023815	0.237625392	5.981202027	1	1	1	1.13744552215831e-06	0.625926467	0.014459144	1.52288224245548e-06	0.709429712	0.25918002	CXorf56	NA	NA	-0.143872836	-0.452405682	0.118910911	-0.189621935
355	322.8	422.8333333	316	320.5	281.4596706	373.8162128	278.7926347	282.7948814	370.2123283	478.2778854	358.1730202	363.2323523	TTC27	0.021346484	258.3441969	-123.1720984	8.413515568	5.777032936	0.269945154	-0.021290723	-0.255805091	0.069920288	0.094025181	0.09473113	0.13039786	4.418687118	5.764439091	3.848375481	1	1	1	0.035547377	0.016353704	0.049794198	0.020949208	0.216759928	0.369619555	TTC27	ENSG00000018699	tetratricopeptide repeat domain 27	0.388394071	0.020335897	-0.030620145	-0.398678319
356	148.3442427	192.7212387	150.2990284	176.907517	127.451812	168.2151373	130.8817512	154.4374855	172.6614473	220.7974649	172.5970023	202.6468475	ZNF582	0.018057932	232.6504369	-110.3252184	7.377356789	4.999535537	0.261709249	0.013091295	-0.098708988	0.077447545	0.09465727	0.104556267	0.130572938	10.36236831	0.269465302	0.571487905	1	1	1	0.001286101	0.603690678	0.449668268	0.001027945	0.701751464	0.742029888	ZNF582	ENSG00000018869	zinc finger protein 582	0.375340511	0.233724746	0.018761101	-0.122854664
357	76.14520643	84.89572184	75.91866577	64.07301109	55.7346226	63.54488842	57.11240434	48.0088367	104.030353	113.4203516	100.9175481	85.51239796	PHLDB1	0.097543739	219.9865244	-103.9932622	6.19084304	4.332642128	0.108781573	-0.002979548	-0.278420922	0.159204379	0.211483675	0.217492945	0.285705988	0.090001581	0.949775081	0.949653225	1	1	1	0.764175146	0.329776555	0.329807582	0.272324271	0.599324772	0.687341421	PHLDB1	ENSG00000019144	pleckstrin homology like domain family B member 1	0.155009763	-0.241274426	-0.004242777	-0.400526965
358	0.124999994	0.270833377	1.916666697	0.270833343	0.001404172	0.006394386	0.059966444	0.006394395	11.12754917	11.47111233	61.26111537	11.47109217	MARCO	18.22524062	93.94957198	-40.97478599	0.461777933	-2.079441592	0.7731901	2.730029174	-2.7300293	2.290237517	2.982986295	2.893064516	3.959281018	0.156724057	0.41502121	0.475446835	1	1	1	0.692190684	0.519431877	0.490491984	0.253518608	0.677163424	0.76321191	MARCO	ENSG00000019169	macrophage receptor with collagenous structure	0.175849893	-1.198545684	1.374395538	-3.87E-08
359	0.9	0.583333333	0.729166667	0.416666667	0.10923092	0.077150857	0.101891682	0.049577762	7.415482702	4.410550837	5.218129865	3.501794019	CYP24A1	4.67759787	75.38805725	-31.69402862	0.566988179	-0.105360516	-0.433635985	-0.210492434	-0.125979803	1.075984993	1.490993034	1.471705611	2.100198974	0.224133727	0.067289471	0.003598164	1	1	1	0.635908117	0.795324977	0.952167821	0.237680351	0.754606008	0.874008872	CYP24A1	ENSG00000019186	cytochrome P450 family 24 subfamily A member 1	-0.263034406	-0.28757659	-0.135922488	-0.160464672
360	140.657708	231.2706695	129.3106273	165.2628144	114.1307878	191.6295201	106.6620257	136.7244841	173.3501643	279.112125	156.7684303	199.7579148	PRDM11	0.037856208	239.4527557	-113.7263779	7.343061349	4.946329336	0.497259418	-0.084111863	-0.25193987	0.106624635	0.127797443	0.144779086	0.176978659	17.13777139	4.083217943	2.026525158	1	1	1	3.47640343837983e-05	0.0433111	0.15457367	3.65349311754781e-05	0.32527003	0.537678917	PRDM11	ENSG00000019485	PR/SET domain 11	0.713397881	0.351510792	-0.120454359	-0.482341448
361	9314.370061	20627.73256	9884.098937	18339.92089	7804.133295	17540.80903	8406.881062	15584.94568	11116.86415	24257.90908	11620.88664	21581.89738	CD74	0.036906392	438.818855	-213.4094275	13.74018254	9.139313654	0.795078036	0.059368922	-0.17692518	0.090257588	0.11800226	0.1226735	0.161789272	74.82680578	0.150191805	1.195858654	1	1	1	5.13872360145353e-18	0.69835213	0.274150974	3.45849000824828e-17	0.728526408	0.650187513	CD74	ENSG00000019582	CD74 molecule	1.146970196	0.891738767	0.085642323	-0.169589106
362	2.25	5.5	1.395833333	1.104166667	0.569357097	1.680709638	0.37211877	0.281393727	8.891607785	17.99834982	5.235830194	4.332662432	HGF	2.013340151	105.5969779	-46.79848893	1.309286217	0.810930216	0.893817876	-0.477438608	-1.128218581	0.701111056	0.925967379	0.972890669	1.341220962	0.282529394	2.55793358	0.707596753	1	1	1	0.595048135	0.109741942	0.400242788	0.226493084	0.436526464	0.718938295	HGF	ENSG00000019991	hepatocyte growth factor	1	-0.187278568	-0.439912168	-1.627190736
363	1361.465113	1147.287631	1479.873554	1188.517234	1224.713701	1040.320234	1342.821552	1077.906829	1513.486173	1265.253588	1630.913453	1310.478028	ZRANB1	0.009192201	301.7683332	-144.8841666	10.32615376	7.216316688	-0.171160834	0.083395239	-0.048089306	0.054007299	0.061390391	0.073254173	0.084173064	21.93035579	0.991998212	0.326400439	1	1	1	2.8272613722619e-06	0.319254484	0.567786367	3.56808288177452e-06	0.59547867	0.78975198	ZRANB1	ENSG00000019995	zinc finger RANBP2-type containing 1	-0.246735225	-0.316072286	0.120229171	0.05089211
364	714.748069	933.4585682	781.2099541	919.6556641	592.718691	786.2466832	658.231721	774.5988944	861.9009486	1108.233481	927.1643601	1091.876772	NCDN	0.032829395	314.9236199	-151.46181	9.693353191	6.571930129	0.266966449	0.088913812	-0.103811068	0.095515421	0.113486438	0.129382319	0.155783112	7.419673982	0.115537766	0.444065029	1	1	1	0.00645145	0.73392546	0.505166936	0.004489011	0.739248732	0.767241301	NCDN	ENSG00000020129	neurochondrin	0.384678827	0.235105777	0.128104022	-0.021469027
365	36.19987877	18.91521521	30.07706905	10.48971231	19.68144376	10.67415756	16.99911897	5.537399722	66.58206781	33.51883878	53.2162922	19.87107123	GPR124	0.373496574	190.529865	-89.26493249	4.31839544	3.58905577	-0.649089134	-0.185292714	-0.404278925	0.310907918	0.396897426	0.426812344	0.552205275	9.492957866	1.341735754	0.53599545	1	1	1	0.00206262	0.246728096	0.464097097	0.001582806	0.551985827	0.750281839	GPR124	NA	NA	-0.90142685	-1.435507772	-0.259447474	-0.793528396
366	433.257028	320.5281877	447.744081	324.1371017	384.7009317	286.1559063	400.8079458	289.4543691	487.9417667	359.0291755	500.1766163	362.9755565	ZFP64	0.00672724	257.5899832	-122.7949916	8.548869934	6.07133115	-0.301360928	0.032890672	-0.021694314	0.060645366	0.06011599	0.082876206	0.082134987	58.38182411	0.092931434	0.069764652	1	1	1	2.15876230117373e-14	0.760483007	0.791679755	8.89409545976465e-14	0.74625835	0.84857393	ZFP64	ENSG00000020256	ZFP64 zinc finger protein	-0.433603976	-0.464844717	0.047343712	0.016102972
367	357.1534429	412.158083	358.1228408	348.0307004	292.9611827	343.0700041	298.0730491	289.6269092	435.4112056	495.1592486	430.2702626	418.2117219	MNAT1	0.026976532	274.7585542	-131.3792771	8.51957094	5.878165501	0.143241471	0.002710557	-0.171826834	0.101084379	0.106670575	0.137754376	0.146002143	0.500419644	0.61496225	1.385043828	1	1	1	0.479315792	0.432925529	0.239243865	0.191269968	0.646848959	0.622741286	MNAT1	ENSG00000020426	MNAT1 component of CDK activating kinase	0.206116083	-0.041123474	0.003899603	-0.243339953
368	4.2	53.5	5.166666667	42.66666667	2.340273237	36.58018555	3.113606384	29.05723112	7.53758139	78.24591256	8.573480765	62.65030681	SAMD4A	0.207047412	169.9758363	-78.98791817	3.980862188	1.435084525	2.544597129	0.20714321	-0.433406889	0.298375936	0.355880791	0.394707129	0.481487737	92.69022793	0.138457601	0.810253953	1	1	1	6.11547941573689e-22	0.709819206	0.36804518	6.73917371638285e-21	0.731228226	0.704728281	SAMD4A	ENSG00000020577	sterile alpha motif domain containing 4A	3.389672702	2.823969636	0.245979242	-0.319723824
369	21611.5254	21397.32017	21187.34135	19248.75967	19284.82935	19244.11091	19059.88804	17316.26206	24218.93507	23791.45042	23552.25972	21396.92432	RUNX3	0.009364006	442.320876	-215.160438	14.33780485	9.980982035	-0.009961067	-0.019822858	-0.085996204	0.058116333	0.060362426	0.07933359	0.082415199	1.868679256	0.988690149	1.088789536	1	1	1	0.171626423	0.320062724	0.296739564	0.08274435	0.595966769	0.664700259	RUNX3	ENSG00000020633	RUNX family transcription factor 3	-0.014370114	-0.138430222	-0.028597003	-0.152657111
370	1338.788249	886.7541989	1608.829208	1034.534319	1044.935708	704.2595685	1280.475425	822.9476833	1715.276797	1116.538624	2021.383129	1300.521625	MRE11A	0.048425517	335.2301549	-161.6150774	10.19692061	7.199520192	-0.411952363	0.183741802	-0.029602959	0.126433445	0.136904698	0.171733232	0.187510775	20.90591515	1.439810568	0.024924003	1	1	1	4.82402651792665e-06	0.230169997	0.874556578	5.83760353166713e-06	0.539788967	0.865185374	MRE11A	NA	NA	-0.593772819	-0.636532269	0.264902633	0.222143184
371	81.67966406	32.44844548	92.5138356	41.54393452	55.16827216	22.16509731	64.31096877	28.5614309	120.9312393	47.50268401	133.084759	60.42759207	PLEKHB1	0.152296822	217.9503143	-102.9751572	5.750320341	4.402805061	-0.923152524	0.124553147	0.122545847	0.200212782	0.258007277	0.273615773	0.351201149	23.97538472	0.814001799	0.121754589	1	1	1	9.75752460920719e-07	0.366939756	0.727139233	1.32300135131181e-06	0.615214557	0.838858469	PLEKHB1	ENSG00000021300	pleckstrin homology domain containing B1	-1.305593364	-1.136226369	0.177647304	0.347014299
372	2079.622067	3438.110971	2263.026469	2916.892294	1686.511189	2838.675233	1871.441041	2406.607911	2564.363622	4164.12801	2736.548301	3535.374672	SERPINB1	0.046281632	373.8268798	-180.9134399	11.34409913	7.639941458	0.502736006	0.084516885	-0.248920302	0.106900086	0.132029597	0.144085529	0.182293185	16.75217149	0.191840527	1.864574646	1	1	1	4.25934899752514e-05	0.661389157	0.172097748	4.39796822707916e-05	0.719172255	0.558178352	SERPINB1	ENSG00000021355	serpin family B member 1	0.725020737	0.366035806	0.121875894	-0.237109038
373	9.467230161	2.511284084	10.36208363	4.107748522	4.534774342	1.089119281	5.41038022	1.951091782	19.76469834	5.790502345	19.84569897	8.648285066	CYP3A43	0.474338978	136.9265706	-62.46328528	2.537385682	2.247836379	-1.327042169	0.09031696	0.401763904	0.375541355	0.510101725	0.486973369	0.6868884	10.24026766	0.508731096	0.342112912	1	1	1	0.001374076	0.475688671	0.558612141	0.001091346	0.664513808	0.786473048	CYP3A43	ENSG00000021461	cytochrome P450 family 3 subfamily A member 43	-1.575809098	-1.153468026	0.1183477	0.540688773
374	19.8	8.833333333	17.66666667	15.33333333	12.30561674	5.475837834	11.39324911	9.826950708	31.85862263	14.24946833	27.39439015	23.92513386	SLC7A9	0.243929327	165.1243118	-76.56215588	3.808014471	2.985681938	-0.807149493	-0.114002313	0.665498976	0.242666395	0.344107372	0.330114967	0.469066498	3.686539481	0.8452515	2.012917396	1	1	1	0.054853312	0.357899145	0.155965148	0.030730339	0.609977679	0.540334924	SLC7A9	ENSG00000021488	solute carrier family 7 member 9	-1.080831075	-0.192645078	-0.156119202	0.732066795
375	736.5120194	670.7221106	754.735088	654.9015996	649.0047325	595.5327333	670.6641274	581.6320486	835.8181806	755.4045723	849.3447463	737.4010874	SPAST	0.008252356	290.0881384	-139.0440692	9.457272247	6.601925555	-0.093570646	0.024441256	-0.04831117	0.064533442	0.061051605	0.088284114	0.08339287	8.251949639	0.000281751	0.335611839	1	1	1	0.004070826	0.98660779	0.56237317	0.002950885	0.7900432	0.788692574	SPAST	ENSG00000021574	spastin	-0.134802044	-0.204401214	0.035214046	-0.034385124
376	3714.321327	2409.128261	3975.684981	2983.35438	2721.524274	1806.280679	2997.612886	2243.607373	5069.285272	3213.176693	5272.886018	3967.005752	OSBPL5	0.096143581	393.2214286	-190.6107143	11.60699992	8.219951256	-0.432931012	0.068001079	0.145782255	0.158675438	0.189454498	0.21242194	0.261011286	7.463825173	0.799300528	0.311954141	1	1	1	0.00629511	0.371302582	0.576483515	0.004392418	0.617092875	0.793385876	OSBPL5	ENSG00000021762	oxysterol binding protein like 5	-0.624377065	-0.414147422	0.098079291	0.308308935
377	1519.2807	1909.058395	1672.546474	1680.548487	1371.213583	1737.03074	1522.02817	1529.299643	1683.336481	2098.122889	1837.950021	1846.755952	AQR	0.008466132	323.2085536	-155.6042768	10.72521934	7.325992278	0.228373134	0.0961103	-0.223600213	0.052316747	0.058725839	0.071074524	0.080426793	7.400793702	0.163448066	7.729349123	1	1	1	0.006519511	0.686001604	0.005433033	0.004531337	0.725906834	0.181137765	AQR	ENSG00000021776	aquarius intron-binding spliceosomal factor	0.329279022	0.006881765	0.138570891	-0.183826366
378	0.5	0.604166675	0.729166667	0.583333333	0.039082148	0.061863531	0.077726577	0.059237285	6.396782571	5.900364286	6.840440543	5.744317583	CPS1	6.456252227	78.91612743	-33.45806371	0.54233424	-0.69314718	0.189242013	0.377294231	-0.412385565	1.300480776	1.74446378	1.730856155	2.389459567	0.000657062	0.01818394	0.029785681	1	1	1	0.979549889	0.89273218	0.862977418	0.323913437	0.776179688	0.862778977	CPS1	ENSG00000021826	carbamoyl-phosphate synthase 1	0.096861547	-0.127111918	0.20511443	-0.018859035
379	0.5	1.729166667	0.125	0.125	0.010477229	0.057869211	0.002207558	0.002207522	23.86127088	51.66853511	7.077957887	7.078073441	C8B	17.44712655	93.96247178	-40.98123589	0.484150679	-0.69314718	1.240786777	-1.386294361	-1.240786777	1.972144826	2.625554395	2.851385518	3.921175721	0.123203257	1.088781341	0.100129421	1	1	1	0.725585936	0.296741382	0.751674379	0.262471306	0.585217749	0.843425432	C8B	ENSG00000021852	complement C8 beta chain	0.863498	0	-0.415037499	-1.278535499
380	138.0746085	116.7371681	110.8848667	76.68994545	89.37230705	78.23209874	73.23549217	50.6508108	213.3166094	174.1940539	167.8892748	116.1155693	FHL1	0.17761054	250.2198649	-119.1099325	6.696464344	4.92779418	-0.167869199	-0.219301754	-0.200852617	0.221930261	0.264285199	0.305539338	0.364794042	2.25045967	1.881939575	0.303151357	1	1	1	0.133574719	0.170113866	0.581913514	0.066827838	0.49588892	0.795318156	FHL1	ENSG00000022267	four and a half LIM domains 1	-0.240289211	-0.52621511	-0.31384413	-0.599770029
381	1382.996535	1617.12233	1360.753362	1368.479477	1235.263265	1455.113734	1224.13142	1231.046098	1548.398199	1797.168544	1512.623303	1521.255851	RTFDC1	0.007184465	317.9097362	-152.9548681	10.48047347	7.232007826	0.156395683	-0.016214058	-0.150733919	0.057636954	0.055047361	0.078973867	0.07534794	4.081889769	2.054228257	4.002019637	1	1	1	0.043345155	0.151784144	0.045445777	0.024978073	0.482234492	0.359386208	RTFDC1	NA	NA	0.225480349	0.008162218	-0.023374902	-0.240693033
382	1378.584104	1329.013382	1438.859504	1495.871691	1017.990394	1005.167204	1090.683746	1132.355835	1866.907727	1757.196774	1898.182383	1976.085651	NLRP2	0.076779109	353.4490525	-170.7245262	10.44863557	7.22881224	-0.036620113	0.042793827	0.075478432	0.154707387	0.170979288	0.208916441	0.23506651	0.000824949	0.245371539	0.103101319	1	1	1	0.977086368	0.620353142	0.748139202	0.323376056	0.707785636	0.843331015	NLRP2	ENSG00000022556	NLR family pyrin domain containing 2	-0.05279265	0.056022516	0.061694634	0.170509801
383	1378.584104	1329.013382	1438.859504	1495.871691	1017.990394	1005.167204	1090.683746	1132.355835	1866.907727	1757.196774	1898.182383	1976.085651	NLRP2	0.076779109	353.4490525	-170.7245262	10.44863557	7.22881224	-0.036620113	0.042793827	0.075478432	0.154707387	0.170979288	0.208916441	0.23506651	0.000824949	0.245371539	0.103101319	1	1	1	0.977086368	0.620353142	0.748139202	0.323376056	0.707785636	0.843331015	NLRP2	ENSG00000275399	NLR family pyrin domain containing 2	-0.05279265	0.056022516	0.061694634	0.170509801
384	1378.584104	1329.013382	1438.859504	1495.871691	1017.990394	1005.167204	1090.683746	1132.355835	1866.907727	1757.196774	1898.182383	1976.085651	NLRP2	0.076779109	353.4490525	-170.7245262	10.44863557	7.22881224	-0.036620113	0.042793827	0.075478432	0.154707387	0.170979288	0.208916441	0.23506651	0.000824949	0.245371539	0.103101319	1	1	1	0.977086368	0.620353142	0.748139202	0.323376056	0.707785636	0.843331015	NLRP2	ENSG00000275843	NLR family pyrin domain containing 2	-0.05279265	0.056022516	0.061694634	0.170509801
385	1378.584104	1329.013382	1438.859504	1495.871691	1017.990394	1005.167204	1090.683746	1132.355835	1866.907727	1757.196774	1898.182383	1976.085651	NLRP2	0.076779109	353.4490525	-170.7245262	10.44863557	7.22881224	-0.036620113	0.042793827	0.075478432	0.154707387	0.170979288	0.208916441	0.23506651	0.000824949	0.245371539	0.103101319	1	1	1	0.977086368	0.620353142	0.748139202	0.323376056	0.707785636	0.843331015	NLRP2	ENSG00000278789	NLR family pyrin domain containing 2	-0.05279265	0.056022516	0.061694634	0.170509801
386	1378.584104	1329.013382	1438.859504	1495.871691	1017.990394	1005.167204	1090.683746	1132.355835	1866.907727	1757.196774	1898.182383	1976.085651	NLRP2	0.076779109	353.4490525	-170.7245262	10.44863557	7.22881224	-0.036620113	0.042793827	0.075478432	0.154707387	0.170979288	0.208916441	0.23506651	0.000824949	0.245371539	0.103101319	1	1	1	0.977086368	0.620353142	0.748139202	0.323376056	0.707785636	0.843331015	NLRP2	ENSG00000274638	NLR family pyrin domain containing 2	-0.05279265	0.056022516	0.061694634	0.170509801
387	1378.584104	1329.013382	1438.859504	1495.871691	1017.990394	1005.167204	1090.683746	1132.355835	1866.907727	1757.196774	1898.182383	1976.085651	NLRP2	0.076779109	353.4490525	-170.7245262	10.44863557	7.22881224	-0.036620113	0.042793827	0.075478432	0.154707387	0.170979288	0.208916441	0.23506651	0.000824949	0.245371539	0.103101319	1	1	1	0.977086368	0.620353142	0.748139202	0.323376056	0.707785636	0.843331015	NLRP2	ENSG00000275796	NLR family pyrin domain containing 2	-0.05279265	0.056022516	0.061694634	0.170509801
388	1378.584104	1329.013382	1438.859504	1495.871691	1017.990394	1005.167204	1090.683746	1132.355835	1866.907727	1757.196774	1898.182383	1976.085651	NLRP2	0.076779109	353.4490525	-170.7245262	10.44863557	7.22881224	-0.036620113	0.042793827	0.075478432	0.154707387	0.170979288	0.208916441	0.23506651	0.000824949	0.245371539	0.103101319	1	1	1	0.977086368	0.620353142	0.748139202	0.323376056	0.707785636	0.843331015	NLRP2	ENSG00000273992	NLR family pyrin domain containing 2	-0.05279265	0.056022516	0.061694634	0.170509801
389	1378.584104	1329.013382	1438.859504	1495.871691	1017.990394	1005.167204	1090.683746	1132.355835	1866.907727	1757.196774	1898.182383	1976.085651	NLRP2	0.076779109	353.4490525	-170.7245262	10.44863557	7.22881224	-0.036620113	0.042793827	0.075478432	0.154707387	0.170979288	0.208916441	0.23506651	0.000824949	0.245371539	0.103101319	1	1	1	0.977086368	0.620353142	0.748139202	0.323376056	0.707785636	0.843331015	NLRP2	ENSG00000277060	NLR family pyrin domain containing 2	-0.05279265	0.056022516	0.061694634	0.170509801
390	1378.584104	1329.013382	1438.859504	1495.871691	1017.990394	1005.167204	1090.683746	1132.355835	1866.907727	1757.196774	1898.182383	1976.085651	NLRP2	0.076779109	353.4490525	-170.7245262	10.44863557	7.22881224	-0.036620113	0.042793827	0.075478432	0.154707387	0.170979288	0.208916441	0.23506651	0.000824949	0.245371539	0.103101319	1	1	1	0.977086368	0.620353142	0.748139202	0.323376056	0.707785636	0.843331015	NLRP2	ENSG00000278682	NLR family pyrin domain containing 2	-0.05279265	0.056022516	0.061694634	0.170509801
391	1378.584104	1329.013382	1438.859504	1495.871691	1017.990394	1005.167204	1090.683746	1132.355835	1866.907727	1757.196774	1898.182383	1976.085651	NLRP2	0.076779109	353.4490525	-170.7245262	10.44863557	7.22881224	-0.036620113	0.042793827	0.075478432	0.154707387	0.170979288	0.208916441	0.23506651	0.000824949	0.245371539	0.103101319	1	1	1	0.977086368	0.620353142	0.748139202	0.323376056	0.707785636	0.843331015	NLRP2	ENSG00000275082	NLR family pyrin domain containing 2	-0.05279265	0.056022516	0.061694634	0.170509801
392	360.8268454	502.7105827	409.1334494	487.8770295	304.8310325	431.367979	350.7459182	418.6112393	427.1087866	585.8523169	477.2405627	568.6039302	SLC45A4	0.02249208	271.384823	-129.6924115	8.781383409	5.888398191	0.331616431	0.125643194	-0.155594431	0.086041102	0.096830033	0.116243069	0.132757971	14.10699893	0.209291329	1.37362088	1	1	1	0.0001727	0.647323421	0.241190739	0.000161342	0.715549595	0.625112323	SLC45A4	ENSG00000022567	solute carrier family 45 member 4	0.47729559	0.253378209	0.180793959	-0.043123421
393	3327.043375	3766.259243	3726.764238	3777.007166	2997.700572	3416.330239	3380.912505	3426.507738	3692.569474	4152.030891	4107.995005	4163.35938	RNF10	0.005474144	367.3256575	-177.6628287	11.8411919	8.109839313	0.123998231	0.113456326	-0.110606651	0.053182916	0.047393552	0.072788694	0.064552995	4.003736019	0.701624342	2.935821765	1	1	1	0.045399526	0.40223843	0.086634566	0.026009473	0.634047869	0.448240942	RNF10	ENSG00000022840	ring finger protein 10	0.178841079	0.019314819	0.163636383	0.004110123
394	504.1861407	413.7640039	490.5837507	361.6478549	446.4974637	368.9371433	438.0108635	322.2332471	569.3283505	464.0374493	549.4667746	405.8835397	ZNF839	0.007416948	268.4954075	-128.2477038	8.770478742	6.222945527	-0.197649754	-0.027349517	-0.107275294	0.06199582	0.060637194	0.084780666	0.083414766	37.32518722	1.310844861	1.653916386	1	1	1	9.99849172009867e-10	0.252241746	0.198426727	2.13968450682668e-09	0.55486005	0.585298645	ZNF839	ENSG00000022976	zinc finger protein 839	-0.284524368	-0.438867913	-0.039377833	-0.193721377
395	1406.978356	1381.120303	1671.230152	1419.773746	1262.430269	1246.642761	1509.353336	1281.823891	1568.077177	1530.104173	1850.468115	1572.569762	ZDHHC6	0.00516748	321.882309	-154.9411545	10.52264051	7.249199674	-0.018549411	0.172115579	-0.144513037	0.055309054	0.04782873	0.075901279	0.065027192	8.913098405	1.968212858	4.938829698	1	1	1	0.002831325	0.160637685	0.026259811	0.002118545	0.488949768	0.30650165	ZDHHC6	ENSG00000023041	zinc finger DHHC-type palmitoyltransferase 6	-0.02674196	-0.235096594	0.248148266	0.039793632
396	255.5236076	500.0668089	375.5530824	603.9635265	164.1245713	332.9304651	250.0840689	398.9560107	397.8216882	751.1082329	563.9708212	914.3161942	GRAMD1B	0.18101187	313.7424845	-150.8712422	8.65867307	5.543314803	0.671426904	0.385085023	-0.196312921	0.225861777	0.266182686	0.306397875	0.363903975	9.667070913	1.390384715	0.291020892	1	1	1	0.001876002	0.238340141	0.58956706	0.001450477	0.545586426	0.798572509	GRAMD1B	ENSG00000023171	GRAM domain containing 1B	0.965911374	0.68399491	0.553761653	0.271845189
397	1995.553527	2620.073533	1933.823137	2047.723329	1760.528863	2335.441351	1724.633852	1826.030403	2261.953192	2939.395293	2168.386015	2296.331334	RNH1	0.017985294	338.5274317	-163.2637158	11.05190653	7.598676748	0.272280914	-0.031422526	-0.215051253	0.063932253	0.083103493	0.086611679	0.114207435	7.707028716	5.372004808	3.545644545	1	1	1	0.005500622	0.020462446	0.059701968	0.003880341	0.242329144	0.390065841	RNH1	ENSG00000023191	ribonuclease/angiogenin inhibitor 1	0.392646077	0.082523473	-0.045310056	-0.35543266
398	1995.553527	2620.073533	1933.823137	2047.723329	1760.528863	2335.441351	1724.633852	1826.030403	2261.953192	2939.395293	2168.386015	2296.331334	RNH1	0.017985294	338.5274317	-163.2637158	11.05190653	7.598676748	0.272280914	-0.031422526	-0.215051253	0.063932253	0.083103493	0.086611679	0.114207435	7.707028716	5.372004808	3.545644545	1	1	1	0.005500622	0.020462446	0.059701968	0.003880341	0.242329144	0.390065841	RNH1	ENSG00000276230	ribonuclease/angiogenin inhibitor 1	0.392646077	0.082523473	-0.045310056	-0.35543266
399	1341.218305	1613.42175	1419.448607	1296.220044	1184.234758	1438.36509	1265.837257	1155.658118	1519.011774	1809.783734	1591.700936	1453.878424	NDUFS1	0.012972153	320.3837722	-154.1918861	10.45999361	7.201333662	0.184778851	0.056690108	-0.275594971	0.063511016	0.072320259	0.086301778	0.098982602	0.585896547	1.705316132	7.752197811	1	1	1	0.4440103	0.191594208	0.005364721	0.180105501	0.512969515	0.181137765	NDUFS1	ENSG00000023228	NADH:ubiquinone oxidoreductase core subunit S1	0.266398179	-0.130923413	0.081727297	-0.315594295
400	1341.218305	1613.42175	1419.448607	1296.220044	1184.234758	1438.36509	1265.837257	1155.658118	1519.011774	1809.783734	1591.700936	1453.878424	NDUFS1	0.012972153	320.3837722	-154.1918861	10.45999361	7.201333662	0.184778851	0.056690108	-0.275594971	0.063511016	0.072320259	0.086301778	0.098982602	0.585896547	1.705316132	7.752197811	1	1	1	0.4440103	0.191594208	0.005364721	0.180105501	0.512969515	0.181137765	NDUFS1	ENSG00000283447	NADH:ubiquinone oxidoreductase core subunit S1	0.266398179	-0.130923413	0.081727297	-0.315594295
401	3188.839753	2025.806352	3405.723221	2376.18943	2799.200507	1797.199091	3028.006152	2111.903788	3632.715465	2283.492907	3830.557165	2673.548027	RB1CC1	0.016872923	351.1096698	-169.5548349	11.37564843	8.067412416	-0.453689317	0.06580018	0.093730125	0.066491476	0.080218919	0.089522528	0.110396468	53.7989709	2.872991426	0.720855189	1	1	1	2.22089018861174e-13	0.0900773	0.395863535	7.89200971254265e-13	0.414418986	0.717892896	RB1CC1	ENSG00000023287	RB1 inducible coiled-coil 1	-0.654275694	-0.51912787	0.094900791	0.230048615
402	1188.411811	2354.727124	1329.810505	2071.446579	1033.264716	2072.484079	1171.787729	1825.765969	1366.854602	2675.407683	1509.143625	2350.186717	ERP44	0.022709161	337.2923829	-162.6461915	10.70685889	7.080373082	0.683807046	0.112418652	-0.240596308	0.071374687	0.092829787	0.096273778	0.128088516	75.78356132	0.048716453	3.528235205	1	1	1	3.16525254198141e-18	0.825311984	0.060331973	2.18906117780363e-17	0.761954478	0.391198427	ERP44	ENSG00000023318	endoplasmic reticulum protein 44	0.985924127	0.639029754	0.162056853	-0.18483752
403	757.572011	1003.611531	701.0188621	779.944133	659.0914856	883.8930121	617.0981466	686.5530085	870.7673584	1139.545275	796.3521649	886.0391595	ALAS1	0.019996526	295.1288016	-141.5644008	9.643366968	6.630118597	0.281241707	-0.077583803	-0.174554209	0.071049106	0.08940057	0.096376303	0.122747491	9.435705114	5.723466494	2.022252594	1	1	1	0.002128013	0.016739649	0.155009043	0.001629246	0.219878244	0.539053623	ALAS1	ENSG00000023330	5'-aminolevulinate synthase 1	0.405279693	0.153709551	-0.111776348	-0.36334649
404	4069.520952	10503.49927	3397.453408	8142.958309	3240.767924	8511.652045	2752.60021	6601.904206	5110.208804	12961.46699	4193.376729	10043.73404	BIRC3	0.045044754	408.6556512	-198.3278256	12.52281705	8.311280569	0.948183176	-0.180499137	-0.074055787	0.11618111	0.131882409	0.158327893	0.180415758	102.1558241	3.05812025	0.168488033	1	1	1	5.13217184216778e-24	0.080334555	0.681459051	7.20809518140193e-23	0.401540171	0.825830718	BIRC3	ENSG00000023445	baculoviral IAP repeat containing 3	1.367722044	1.260851832	-0.260335101	-0.367205313
405	2552.125222	2393.258723	2979.884484	2559.724461	2289.240837	2162.74115	2694.246549	2313.950466	2845.197867	2648.346205	3295.805108	2831.603102	AKAP11	0.00650245	345.3677159	-166.683858	11.35824384	7.844681711	-0.064270513	0.154958104	-0.087714403	0.055462338	0.051761712	0.075610871	0.07049093	10.08575054	2.712472787	1.548372119	1	1	1	0.001494203	0.099566546	0.213375921	0.001178727	0.424093344	0.598195181	AKAP11	ENSG00000023516	A-kinase anchoring protein 11	-0.09268524	-0.219188444	0.22347617	0.096972966
406	103.6053665	107.5976371	115.1874938	95.69041306	86.4942809	91.18247979	97.86109594	80.98883155	124.1015228	126.9679387	135.5815464	113.0607144	GLRX2	0.025880538	213.2674469	-100.6337235	6.713355205	4.640589129	0.037809558	0.105972052	-0.223252623	0.092097364	0.115897187	0.124129484	0.158618931	1.034264595	0.013396912	1.980993742	1	1	1	0.309159137	0.907854619	0.159285757	0.134876479	0.777520677	0.544611737	GLRX2	ENSG00000023572	glutaredoxin 2	0.054035845	-0.26501003	0.15149792	-0.167547955
407	214.2477209	259.3934973	213.5876402	270.1835251	174.0775042	214.9901928	176.7496438	224.0487207	263.687638	312.9677012	258.1033776	325.818139	SNAPC1	0.043498092	263.7177209	-125.8588605	7.874981796	5.36713292	0.191213283	-0.003085679	0.043840926	0.105934844	0.133410335	0.141984969	0.183598896	5.464363021	0.038299058	0.057018962	1	1	1	0.019408127	0.844843849	0.811271189	0.012155017	0.766261358	0.853094272	SNAPC1	ENSG00000023608	small nuclear RNA activating complex polypeptide 1	0.274695459	0.337702552	-0.00443098	0.058576114
408	339.9306635	431.4776261	367.8857144	400.9187918	294.6508918	378.3927795	322.4270767	351.5720119	392.1686959	492.0097632	419.7535153	457.1919042	DERA	0.012963972	263.7019244	-125.8509622	8.586989922	5.828741666	0.238473992	0.079030665	-0.152487431	0.072933892	0.077444848	0.099240675	0.105791856	8.828754	0.00153884	2.07760804	1	1	1	0.002965208	0.968708567	0.149474249	0.002211462	0.786418726	0.532145146	DERA	ENSG00000023697	deoxyribose-phosphate aldolase	0.343147136	0.123730112	0.113695558	-0.105721466
409	940.8222385	1388.14286	956.0709161	1083.524201	760.7662313	1141.296446	786.664971	891.3821279	1163.493394	1688.37869	1161.957924	1317.083501	STRAP	0.043060746	324.9978435	-156.4989217	10.06682798	6.846754215	0.388967846	0.016077876	-0.26382578	0.108381679	0.129618792	0.147182876	0.177379263	7.842307896	1.191137718	2.212222309	1	1	1	0.005103741	0.275100185	0.136921305	0.003620592	0.572590979	0.514608329	STRAP	ENSG00000023734	serine/threonine kinase receptor associated protein	0.560668281	0.180364514	0.02317104	-0.357132727
410	324.8685891	205.8146477	340.7673553	221.2501476	262.5690326	168.5451161	280.3291224	181.4335264	401.9499144	251.325403	414.2359147	269.8047533	ABCC2	0.047118415	264.2770439	-126.1385219	8.025039333	5.783420759	-0.456444764	0.047779243	0.024538713	0.108625883	0.138663245	0.147423021	0.190053606	21.76949147	0.305038024	0.016670604	1	1	1	3.07450364469069e-06	0.580741135	0.897266896	3.8558467246655e-06	0.69690041	0.867624355	ABCC2	ENSG00000023839	ATP binding cassette subfamily C member 2	-0.655951927	-0.620830224	0.068724306	0.103846009
411	3983.031314	3409.94306	3824.266614	2953.844252	3456.395947	2986.834355	3351.537811	2588.155409	4589.907723	3892.98846	4363.673023	3371.202453	DEF6	0.014045585	362.8543507	-175.4271753	11.76787424	8.289798445	-0.155347573	-0.040676452	-0.102911683	0.072355487	0.074393208	0.098828542	0.101568638	17.25893215	1.328579262	1.026620896	1	1	1	3.2616061312826e-05	0.249058126	0.310953646	3.44218354164838e-05	0.553315639	0.672479833	DEF6	ENSG00000023892	DEF6 guanine nucleotide exchange factor	-0.224058315	-0.372478215	-0.058668683	-0.207088583
412	1772.388771	1948.34769	1452.763083	1241.082041	1364.275443	1529.865923	1142.660398	975.8791993	2302.586307	2481.301573	1847.023471	1578.355838	PLEKHO1	0.057117835	353.1482356	-170.5741178	10.58798095	7.480083504	0.09465345	-0.198860907	-0.252137155	0.133522831	0.153126421	0.181973503	0.206688842	0.179464171	5.34887072	1.488125759	1	1	1	0.671834128	0.020735697	0.222507487	0.247745916	0.24381319	0.606423884	PLEKHO1	ENSG00000023902	pleckstrin homology domain containing O1	0.13648259	-0.227031707	-0.286716671	-0.650230968
413	808.968093	656.0296272	850.7207238	653.1208217	684.8109497	562.613673	730.6358524	560.3587557	955.6350929	764.9562967	990.5423441	761.2387659	GCLM	0.023719784	301.8390164	-144.9195082	9.513446037	6.695759476	-0.209553525	0.050324424	-0.054768238	0.085008501	0.0971886	0.115023177	0.133631111	12.81540699	0.055432613	0.167974121	1	1	1	0.000343777	0.813866223	0.681918582	0.000304919	0.759453082	0.825830718	GCLM	ENSG00000023909	glutamate-cysteine ligase modifier subunit	-0.30190665	-0.380823315	0.072515376	-0.006401289
414	4121.546021	4586.572386	4997.244897	5589.474012	3418.994959	3864.162627	4218.931789	4717.573486	4968.460558	5444.037502	5919.142052	6622.518934	UBR2	0.031939931	389.7429302	-188.8714651	12.23026148	8.32398362	0.106904648	0.192658399	0.005093801	0.095347808	0.109801007	0.128511396	0.151008722	2.11816774	3.795718694	0.001137836	1	1	1	0.145560593	0.05138381	0.973090996	0.072033775	0.347968816	0.875232116	UBR2	ENSG00000024048	ubiquitin protein ligase E3 component n-recognin 2	0.154195323	0.161549023	0.277885992	0.285239691
415	11.8799746	7.269295836	5.147986943	2.014618538	4.150721929	2.700938929	2.154937993	0.762987378	34.00222875	19.56455268	12.29815877	5.319469191	EHD2	0.935491659	139.4671823	-63.73359116	2.280850155	2.474854176	-0.491194748	-0.836248423	-0.446981139	0.536516275	0.619097587	0.660267064	0.900130704	2.441931453	4.517772586	0.246585335	1	1	1	0.118130692	0.033544476	0.619489778	0.060157594	0.297789926	0.806958361	EHD2	ENSG00000024422	EH domain containing 2	-0.63929336	-1.028138642	-1.066943742	-1.455789025
416	10.4	9.5	7.833333333	10.83333334	6.237940588	5.92075651	4.809689139	6.811789424	17.33905581	15.24298455	12.75781227	17.22911615	DEPDC1	0.243912868	148.3834945	-68.19174725	3.232365818	2.341805806	-0.090514008	-0.283417674	0.414753676	0.260793731	0.355259753	0.360474993	0.494140969	0.251620915	0.064666747	0.704496375	1	1	1	0.615936047	0.799266447	0.401276959	0.23213516	0.755691948	0.719224972	DEPDC1	ENSG00000024526	DEP domain containing 1	-0.118644496	0.421826665	-0.368003965	0.172467196
417	746.2280828	314.4711032	749.3456584	424.1837808	616.6631299	261.3637294	630.5118552	356.172322	903.015479	378.3695425	890.5763011	505.1820952	CCDC28A	0.043394401	291.7988699	-139.8994349	8.981207605	6.615031295	-0.864139104	0.004169076	0.295105541	0.097300204	0.130471377	0.13115857	0.178943742	62.42405095	2.674171801	2.719704362	1	1	1	2.76920622803947e-15	0.10198837	0.099116372	1.28563913378066e-14	0.426683948	0.465897024	CCDC28A	ENSG00000024862	coiled-coil domain containing 28A	-1.244040814	-0.819468784	0.006006672	0.430578702
418	79.34004682	54.16581624	56.06194886	32.35108143	50.18558789	35.90132327	37.07148661	20.44542075	125.43129	81.72221472	84.78057929	51.18957847	RRAGD	0.227728733	222.8261927	-105.4130963	5.566969953	4.373743005	-0.381692992	-0.347285696	-0.168116867	0.23368118	0.301554277	0.307939978	0.42754839	4.985556235	3.842407559	0.154615143	1	1	1	0.025559767	0.049971718	0.694163409	0.01560044	0.344664964	0.829516517	RRAGD	ENSG00000025039	Ras related GTP binding D	-0.542344731	-0.774795478	-0.493590281	-0.726041028
419	334.2334081	310.0964645	364.3754885	331.0563678	274.870746	258.7582405	304.4148785	276.3664836	406.416371	371.6203091	436.146542	396.5687778	HSF2	0.028629272	267.2507604	-127.6253802	8.383853654	5.811839576	-0.074956151	0.086345322	-0.020940091	0.099764593	0.109488509	0.135390774	0.150093556	1.323070964	0.471891561	0.019464042	1	1	1	0.250041651	0.492118247	0.889044317	0.113253668	0.670518004	0.866394005	HSF2	ENSG00000025156	heat shock transcription factor 2	-0.10780393	-0.137951688	0.124213923	0.094066166
420	1803.881251	1626.79185	1878.11849	1690.225544	1617.081996	1470.810195	1699.376428	1528.855221	2012.258857	1799.315596	2075.660815	1868.628469	PHF20	0.012280942	325.8107548	-156.9053774	10.76129809	7.497695873	-0.103330709	0.040329878	-0.002077785	0.055774136	0.069389127	0.075588713	0.095350702	4.798366651	0.481137325	0.000474847	1	1	1	0.028486731	0.487907606	0.982614689	0.017206786	0.668853902	0.876123038	PHF20	ENSG00000025293	PHD finger protein 20	-0.148987691	-0.151986968	0.058152119	0.055152842
421	8.400000001	4	8.666666667	6.666666667	4.605455968	2.151022857	5.017839429	3.783767834	15.32095856	7.438321704	14.9688152	11.74608126	HSD17B6	0.351054745	136.9741905	-62.48709527	2.731967399	2.128231706	-0.741937345	0.031252543	0.47957308	0.306627564	0.440676955	0.414439839	0.596192159	2.614449994	0.77923829	0.647048856	1	1	1	0.105894235	0.377374199	0.421169771	0.054647758	0.619962759	0.728011235	HSD17B6	ENSG00000025423	hydroxysteroid 17-beta dehydrogenase 6	-0.910732662	-0.334419039	0.040357738	0.61667136
422	395.2865103	145.903254	329.2829276	129.8248668	305.9278139	114.4319957	260.0601305	101.8536351	510.7460589	186.0297847	416.9314465	165.4776094	NR1H3	0.0643091	260.7930491	-124.3965245	7.741328921	5.979610844	-0.996667087	-0.182693501	0.065936107	0.130745751	0.162349026	0.177896367	0.222568106	74.6986681	1.190110321	0.087764875	1	1	1	5.48331034943189e-18	0.275307304	0.767038119	3.65605336237176e-17	0.572593265	0.846238817	NR1H3	ENSG00000025434	nuclear receptor subfamily 1 group H member 3	-1.431677506	-1.336065608	-0.26284146	-0.167229563
423	726.9327686	13820.15447	820.105718	10695.96079	502.0101031	9860.655528	580.0552198	7606.349219	1052.630707	19369.57124	1159.498899	15040.53705	TYMP	0.153361719	405.5011586	-196.7505793	11.58188207	6.588833995	2.945049279	0.120599261	-0.376861083	0.188884566	0.241055087	0.256658063	0.331495764	275.0314975	0.17981892	1.292428769	1	1	1	9.08558776416394e-62	0.671528904	0.255600841	8.76066802514447e-60	0.721701167	0.63659478	TYMP	ENSG00000025708	thymidine phosphorylase	4.246929108	3.703489166	0.173762772	-0.36967717
424	1255.051504	1524.72558	1269.834799	1293.426436	1150.938404	1408.351045	1172.415146	1194.193304	1368.582604	1650.716349	1375.349356	1400.905482	NCAPH2	0.005457493	310.4671005	-149.2335503	10.3766327	7.13493189	0.194637836	0.011710201	-0.176229799	0.044183162	0.048739153	0.060075567	0.066709276	9.123210427	2.922622018	6.978888066	1	1	1	0.002523867	0.087345827	0.008247684	0.001909864	0.412157122	0.215418664	NCAPH2	ENSG00000025770	non-SMC condensin II complex subunit H2	0.280599877	0.026536477	0.016880878	-0.237182522
425	279.8936958	402.3597221	254.0018289	323.4953051	236.0858407	344.7648126	217.1247132	276.7775634	331.8304932	469.5761866	297.1422651	378.0986114	TOMM34	0.025106	267.7227865	-127.8613933	8.26947074	5.634409873	0.362936646	-0.097068406	-0.121093513	0.086844083	0.103277077	0.118100963	0.14219082	17.66081131	3.228766812	0.725268204	1	1	1	2.64010306337439e-05	0.072355155	0.394421261	2.82612608733403e-05	0.384876826	0.717858144	TOMM34	ENSG00000025772	translocase of outer mitochondrial membrane 34	0.522042783	0.34769001	-0.139516652	-0.313869424
426	2593.748238	2738.017217	2770.637933	2619.916806	2305.497791	2462.848808	2493.157159	2356.784028	2918.037895	3043.929557	3079.001469	2912.428117	SEC63	0.013181292	351.479654	-169.739827	11.38348175	7.860859305	0.054129989	0.065973568	-0.11006502	0.060105822	0.071700026	0.080657496	0.098594287	0.007912126	0.013312015	1.246221191	1	1	1	0.929121541	0.908145749	0.264275439	0.312871043	0.777564813	0.643296025	SEC63	ENSG00000025796	SEC63 homolog, protein translocation regulator	0.07806377	-0.080667246	0.095144242	-0.063586775
427	2186.374806	2575.091809	2344.181364	2432.887913	1983.630816	2353.276187	2142.588854	2223.7347	2409.84096	2817.815377	2564.741368	2661.713018	KPNA6	0.007102948	339.3125502	-163.6562751	11.21823518	7.690000111	0.163640355	0.06969141	-0.126497604	0.04965098	0.053661687	0.06760271	0.073399631	6.875908407	0.001666084	2.970139511	1	1	1	0.008736534	0.967441236	0.08481454	0.005917237	0.786107097	0.446680555	KPNA6	ENSG00000025800	karyopherin subunit alpha 6	0.235983564	0.053563232	0.100499051	-0.081921281
428	11806.24833	16583.21843	10649.62811	9048.67818	8465.491434	12122.43648	7883.702941	6697.217114	16465.37601	22685.46706	14385.95287	12225.76115	VIM	0.09860846	453.6346147	-220.8173074	13.46565002	9.37638419	0.339762335	-0.103103938	-0.502668618	0.169709613	0.210135511	0.229534825	0.277356217	0.14177441	4.308746924	3.284639675	1	1	1	0.706523342	0.037916881	0.069930977	0.257208613	0.305782382	0.416864363	VIM	ENSG00000026025	vimentin	0.490138239	-0.235000121	-0.14873427	-0.87387263
429	134.8	134	138.3333333	112	108.5202559	109.9259633	113.5237304	91.66223249	167.4437629	163.3463056	168.5648546	136.8502562	RTEL1-TNFRSF6B	0.053788351	232.3426958	-110.1713479	6.986339749	4.903792198	-0.005952399	0.025874033	-0.205214962	0.110640486	0.149832527	0.149702332	0.207537986	1.186139765	0.608821118	0.977738788	1	1	1	0.276109597	0.435232026	0.322757701	0.122906938	0.647650447	0.68189238	RTEL1-TNFRSF6B	ENSG00000026036	RTEL1-TNFRSF6B readthrough (NMD candidate)	-0.008524072	-0.302217669	0.037056962	-0.256636635
430	393.4645616	2148.248916	657.4761937	2186.984339	262.6940603	1481.460132	452.1876443	1505.057859	589.3333146	3115.151942	955.9636376	3177.884804	FAS	0.165559494	355.3729811	-171.6864906	10.03763124	5.974991004	1.697417327	0.513417552	-0.495547024	0.206122917	0.250141182	0.279282133	0.344373405	69.750665	1.408381767	2.070668298	1	1	1	6.72951640922556e-17	0.235325215	0.150155711	3.91893666074724e-16	0.54315701	0.532387405	FAS	ENSG00000026103	Fas cell surface death receptor	2.445864978	1.732399224	0.739235587	0.025769833
431	1323.883441	460.8256082	1831.0253	929.7645165	955.0351519	337.8700716	1357.01261	687.9077058	1835.186236	628.5263449	2470.613481	1256.654125	RNASET2	0.111916264	341.7936081	-164.896804	9.915810171	7.188324697	-1.055305016	0.324306665	0.377605	0.166620688	0.20988675	0.2261515	0.28531386	35.56642265	9.334758303	1.751579012	1	1	1	2.46500073275358e-09	0.002248477	0.185678352	4.93989009537897e-09	0.078016893	0.573702634	RNASET2	ENSG00000026297	ribonuclease T2	-1.520445364	-0.97695131	0.467573985	1.011068039
432	18264.54946	16937.11922	14780.18136	11841.38914	13880.40836	13112.53794	11459.0114	9169.238083	24033.42598	21877.22994	19063.92738	15292.27352	CD44	0.056813291	457.2290955	-222.6145478	13.86506299	9.812717272	-0.075454376	-0.211674807	-0.146231862	0.140042662	0.149062388	0.191013957	0.202777341	2.300036611	3.362476805	0.520050088	1	1	1	0.129370949	0.066697684	0.470820317	0.065036167	0.379050475	0.752700977	CD44	ENSG00000026508	CD44 molecule (Indian blood group)	-0.108851464	-0.319801413	-0.305363574	-0.516313523
433	4342.626363	1595.386044	4715.184868	2031.701341	2818.280491	1065.315312	3169.304907	1345.841014	6691.457358	2389.204961	7015.092896	3067.086154	AGPAT4	0.177269917	402.3727313	-195.1863656	11.38778386	8.376234597	-1.001363577	0.082308806	0.159448995	0.220587946	0.260342744	0.298974833	0.357273505	26.01209266	0.501070548	0.199178267	1	1	1	3.39285520154744e-07	0.47903011	0.655384944	4.93384620311113e-07	0.666035955	0.81846354	AGPAT4	ENSG00000026652	1-acylglycerol-3-phosphate O-acyltransferase 4	-1.444090437	-1.214222011	0.118720263	0.348588688
434	11458.788	30837.83739	11205.64894	24675.80745	8578.102339	23455.25328	8612.393896	18881.81477	15306.86126	40544.10342	14579.75212	32247.71985	SLAMF7	0.095751604	474.1135831	-231.0567915	14.0806546	9.346512225	0.989985476	-0.022338926	-0.200580189	0.147726648	0.189259416	0.199254218	0.25983146	45.51348131	0.764733529	0.595926371	1	1	1	1.51591840525785e-11	0.381851224	0.440136535	4.21100889683388e-11	0.622368431	0.736433616	SLAMF7	ENSG00000026751	SLAM family member 7	1.428168022	1.138800817	-0.032225413	-0.321592619
435	20675.23677	12289.32319	26593.56372	18195.32816	16796.73724	10166.10499	22109.42038	15117.10156	25449.31252	14855.98118	31987.16289	21900.36002	BTN3A1	0.049115191	458.3333853	-223.1666927	14.15958208	9.936691972	-0.520205841	0.251732528	0.140701486	0.105995937	0.134508363	0.139762912	0.185692915	23.17460304	10.64864769	0.574125321	1	1	1	1.4793826492173e-06	0.001101514	0.448624265	1.94434585166605e-06	0.050102846	0.741456919	BTN3A1	ENSG00000026950	butyrophilin subfamily 3 member A1	-0.750450774	-0.547484012	0.363157742	0.566124504
436	132.6619936	123.3940634	114.1951719	101.5553275	111.6107708	105.2016892	97.36444052	86.38778116	157.683747	144.7324182	133.9353179	119.3859178	MIPEP	0.02541986	217.2644121	-102.6322061	6.863557638	4.887804492	-0.07242149	-0.149895473	-0.04488378	0.088156599	0.11090853	0.119837984	0.154579705	1.528980185	3.81029147	0.084308994	1	1	1	0.216265565	0.050938586	0.771540757	0.100385443	0.347606964	0.847023081	MIPEP	ENSG00000027001	mitochondrial intermediate peptidase	-0.103671662	-0.167677814	-0.214509046	-0.278515197
437	14735.69259	10074.04521	15506.04045	10658.32487	12659.00719	8795.060928	13560.50387	9320.724649	17153.05417	11539.02034	17730.70476	12187.88167	PRKCH	0.023310585	424.314714	-206.157357	13.59357357	9.598027897	-0.380310283	0.050957037	0.005421893	0.07750185	0.093607745	0.102898322	0.128670021	34.50118794	0.495393099	0.001775608	1	1	1	4.25991256374484e-09	0.481531379	0.966388714	8.23731563926181e-09	0.667029191	0.875232116	PRKCH	ENSG00000027075	protein kinase C eta	-0.548626458	-0.540807306	0.0735106	0.081329752
438	479.8199569	253.5950033	667.6079366	309.7290846	231.8672856	118.5792634	321.6213835	135.8760406	992.9265806	542.3412481	1385.792052	706.0266505	INSRR	0.593864754	330.9748432	-159.4874216	8.314530368	6.173410944	-0.637672425	0.330290136	-0.130330661	0.371043766	0.49404862	0.509268023	0.654429901	4.257116593	0.489610828	0.039661298	1	1	1	0.039086212	0.484100957	0.842144279	0.022764516	0.667558631	0.860832202	INSRR	ENSG00000027644	insulin receptor related receptor	-0.917292673	-1.105503195	0.475663703	0.287453181
439	1830.809263	1661.907877	1408.458447	1217.188136	1413.543652	1307.525188	1108.396785	957.2520655	2371.248001	2112.340028	1789.751851	1547.70829	IFNGR1	0.048105719	347.0198486	-167.5099243	10.5478392	7.512513368	-0.096791824	-0.262262283	-0.049160591	0.131968525	0.136126357	0.179671433	0.186788729	1.742725191	3.724337515	0.069268033	1	1	1	0.186793897	0.053624897	0.792405519	0.08881012	0.354536047	0.84857393	IFNGR1	ENSG00000027697	interferon gamma receptor 1	-0.139561044	-0.210403987	-0.378128345	-0.448971289
440	379.2190652	554.9681178	394.3737958	475.1022354	327.6158036	487.0948668	346.5213644	417.8391623	438.9504348	632.29903	448.8343485	540.2129683	B4GALT7	0.021332025	275.2450309	-131.6225155	8.798286766	5.938114047	0.38079662	0.039185133	-0.194565787	0.074628804	0.09332573	0.09949573	0.128962149	18.78255989	0.840863315	2.276189555	1	1	1	1.46500671317822e-05	0.359149979	0.131374291	1.63380737279411e-05	0.6106416	0.510579671	B4GALT7	ENSG00000027847	beta-1,4-galactosyltransferase 7	0.548171279	0.268054146	0.056386382	-0.223730751
441	6454.984909	5885.841789	7798.544939	6102.424764	5518.687891	5100.576418	6757.555863	5287.221266	7550.133473	6792.003633	8999.89647	7043.319379	SH2D2A	0.0251528	398.5941699	-193.297085	12.65977789	8.772607965	-0.092302916	0.189084484	-0.152948059	0.079955385	0.097483788	0.10807154	0.133959104	6.719468603	1.757608955	1.303597361	1	1	1	0.009536604	0.184923033	0.253557168	0.006405913	0.506783413	0.635741147	SH2D2A	ENSG00000027869	SH2 domain containing 2A	-0.133143351	-0.353770956	0.272752747	0.052125142
442	526.052027	769.5147065	579.601552	831.0782074	445.041091	661.0505214	497.7877553	714.2860499	621.8094031	895.7755336	674.8618372	966.9669272	VRK2	0.028283639	291.6189688	-139.8094844	9.382615814	6.265400119	0.380359946	0.09694077	-0.019976932	0.085323215	0.105507496	0.115286515	0.145160541	26.04544821	1.018141052	0.018939147	1	1	1	3.33474114864483e-07	0.312960363	0.890541086	4.85356043354506e-07	0.59284059	0.866641353	VRK2	ENSG00000028116	VRK serine/threonine kinase 2	0.547877111	0.519170706	0.139603046	0.110896641
443	8032.877334	10004.56706	8880.499378	9414.27753	6936.98377	8744.02962	7770.258309	8235.458208	9301.898405	11446.8233	10149.37549	10761.83245	TNFRSF1B	0.020126999	418.9645356	-203.4822678	13.1409856	8.991298066	0.219498908	0.100315005	-0.161129276	0.074834552	0.087175874	0.10120411	0.120012336	5.041129348	0.034959667	1.802590738	1	1	1	0.024752348	0.851680201	0.179399603	0.015148199	0.76904164	0.566136389	TNFRSF1B	ENSG00000028137	TNF receptor superfamily member 1B	0.316634595	0.084200368	0.14470682	-0.087727407
444	837.8363542	943.0053102	921.3673373	872.9510922	751.1775622	852.3734821	832.8851785	788.940857	934.4924446	1043.27391	1019.249462	965.9071432	VEZT	0.006978138	294.4356081	-141.2178041	9.807759078	6.7308228	0.118249114	0.095036003	-0.172228385	0.05570446	0.055755585	0.075869289	0.076250011	0.471563148	0.001488392	5.101872945	1	1	1	0.492268925	0.969225505	0.023900024	0.195567279	0.786439781	0.297788403	VEZT	ENSG00000028203	vezatin, adherens junctions transmembrane protein	0.170405588	-0.077788879	0.136952038	-0.111242429
445	1919.240373	1047.045777	1164.060315	892.1641977	1375.386836	768.8587262	855.6343636	653.8855514	2678.143713	1425.885955	1583.662921	1217.272585	POU2F2	0.097879561	348.7612138	-168.3806069	10.17131805	7.559684747	-0.605956816	-0.500015304	0.339937566	0.169997164	0.193941196	0.231380699	0.265965048	10.23042962	3.038098704	1.633613016	1	1	1	0.001381425	0.081331124	0.201204045	0.001096835	0.404101713	0.587498012	POU2F2	ENSG00000028277	POU class 2 homeobox 2	-0.873585184	-0.383407317	-0.720882272	-0.230704405
446	1622.777846	1427.50669	1728.717834	1372.130977	1459.331274	1292.986393	1566.609226	1242.849479	1804.5306	1576.022269	1907.601015	1514.860366	BRD9	0.007577774	313.9468243	-150.9734122	10.57478585	7.39189468	-0.128210052	0.063240596	-0.102804956	0.054163827	0.056117203	0.07387247	0.076788134	22.8524723	0.019970828	1.7924204	1	1	1	1.74924178210861e-06	0.887618588	0.180631539	2.2704538225452e-06	0.775225552	0.567757158	BRD9	ENSG00000028310	bromodomain containing 9	-0.184846475	-0.333067468	0.091182446	-0.057038548
447	4438.167327	3930.14477	4684.868404	3788.841119	4060.312717	3615.10696	4310.590738	3485.471042	4851.185265	4272.63649	5091.643651	4118.616065	SNX1	0.004321728	360.7581779	-174.3790889	12.03299797	8.397996806	-0.121565265	0.054096299	-0.090712363	0.045398741	0.041996588	0.062174087	0.057312206	35.50214818	0.010316003	2.505178683	1	1	1	2.54769444082866e-09	0.919099799	0.113472614	5.09339487052492e-09	0.779320552	0.489400154	SNX1	ENSG00000028528	sorting nexin 1	-0.175339596	-0.306179071	0.078027349	-0.052812126
448	643.0207501	645.9576128	671.7478469	703.5225426	568.9678278	577.9743191	601.6963613	630.2253663	726.7118892	721.9373314	749.9549588	785.3444093	TBPL1	0.014369308	282.1936422	-135.0968211	9.376730986	6.466176994	0.004556892	0.043706048	0.041659985	0.062425053	0.076930642	0.083858181	0.105859058	0.253313791	1.118054578	0.154875301	1	1	1	0.61475134	0.29033774	0.693919214	0.231828069	0.580301752	0.829516517	TBPL1	ENSG00000028839	TATA-box binding protein like 1	0.006564021	0.066580001	0.062958697	0.122974676
449	43.44083479	190.2025509	36.89611528	115.5028342	22.79841031	106.1065197	19.62834024	63.71256216	82.77358384	340.949929	69.35498904	209.3920609	ARNTL2	0.368002255	251.5982735	-119.7991367	6.213869831	3.771399893	1.476689669	-0.163293624	-0.33550087	0.328933205	0.388084119	0.463807777	0.533326554	24.16626688	0.987642012	0.395731742	1	1	1	8.83665980014472e-07	0.320319371	0.529301837	1.20564189645519e-06	0.595966769	0.775564235	ARNTL2	NA	NA	2.105143949	1.620243181	-0.229835951	-0.714736719
450	6882.191692	7258.996691	7986.485292	6989.648436	6214.485753	6601.606594	7265.256148	6358.050072	7621.638277	7981.849903	8779.311566	7683.988754	BCLAF1	0.005933921	394.6653076	-191.3326538	12.83476938	8.83669244	0.053304461	0.148813614	-0.186624976	0.05206846	0.048633885	0.071007091	0.066244756	2.050494562	0.608462798	7.936637191	1	1	1	0.152156756	0.435367182	0.004844378	0.074759394	0.647650447	0.171987114	BCLAF1	ENSG00000029363	BCL2 associated transcription factor 1	0.076891202	-0.192315087	0.214663681	-0.054542608
451	1159.732097	1459.008183	1309.060927	1327.626354	1049.062209	1329.590514	1192.841567	1209.759163	1282.077007	1601.022914	1436.603618	1456.977379	SLC39A9	0.006171244	319.0523369	-153.5261684	10.35939125	7.055944307	0.22956785	0.121121002	-0.215485229	0.05116959	0.051675986	0.069777925	0.070608781	10.50691922	0.008056545	9.313600131	1	1	1	0.001189284	0.92847932	0.002274591	0.000957315	0.780139785	0.127341531	SLC39A9	ENSG00000029364	solute carrier family 39 member 9	0.330941425	0.020301527	0.174598879	-0.136041019
452	20.44813924	14.90384288	13.61106329	5.858760088	9.504321063	7.168869677	6.520230077	2.56025551	43.99329479	30.98459627	28.41326787	13.40689225	ANK1	0.571236049	174.8958354	-81.4479177	3.484957201	3.017891888	-0.316272796	-0.407008949	-0.526672151	0.390890481	0.51146609	0.548486487	0.694179335	2.734520445	2.588964987	0.57562195	1	1	1	0.098200976	0.107610635	0.448033511	0.051165417	0.433556908	0.74144147	ANK1	ENSG00000029534	ankyrin 1	-0.431477081	-1.091041473	-0.55379132	-1.213355712
453	263.6	225.3333333	280.1666667	198.3333333	230.8772495	199.3157186	248.3854097	175.1586304	300.9606194	254.7471492	316.0143794	224.5742104	TFB1M	0.019072651	236.8136632	-112.4068316	7.892485113	5.574432803	-0.156852015	0.060951862	-0.188583532	0.067625827	0.092150302	0.091361468	0.127610639	16.02571012	0.313436412	2.183905123	1	1	1	6.24881334642663e-05	0.575579081	0.139460206	6.27891416411343e-05	0.695149021	0.52002587	TFB1M	ENSG00000029639	transcription factor B1, mitochondrial	-0.225363988	-0.496242584	0.087612506	-0.18326609
454	2810.265762	2439.636058	2902.161282	2338.793947	2387.135436	2100.262394	2499.893865	2014.209315	3308.39781	2833.847862	3369.159075	2715.684556	RABEP1	0.023767456	352.6378615	-170.3189307	11.34412942	7.941034335	-0.141430184	0.032176673	-0.074390155	0.083257638	0.095252511	0.112594744	0.130874699	7.665602859	0.006803224	0.323087041	1	1	1	0.005628345	0.934263701	0.569758326	0.003963586	0.780969865	0.790337906	RABEP1	ENSG00000029725	rabaptin, RAB GTPase binding effector protein 1	-0.203962665	-0.311243236	0.046404877	-0.060875694
455	18.80327905	36.44544972	18.70674587	21.7235122	11.45679092	23.41586738	11.80516822	13.66080006	30.86058787	56.72524463	29.64314734	34.54490077	HMGB3	0.225690059	185.407428	-86.70371399	4.479708899	2.934031272	0.661785342	-0.005147072	-0.512274357	0.25277991	0.325700623	0.347889934	0.44268958	3.011840668	1.336159914	1.339080343	1	1	1	0.082658379	0.247712312	0.247196217	0.044114122	0.552424399	0.631056175	HMGB3	ENSG00000029993	high mobility group box 3	0.919051083	0.205496272	-0.007049766	-0.720604578
456	1500.622412	2608.135546	1615.99466	2193.922003	1307.491623	2297.635024	1423.597402	1933.3136	1722.280729	2960.596856	1834.394147	2489.660112	NUP160	0.014069452	338.8852622	-163.4426311	10.92937577	7.313635243	0.552755652	0.074070692	-0.247015497	0.070290538	0.074546311	0.095504442	0.102177182	68.34411095	0.566394723	5.844408424	1	1	1	1.37314714051538e-16	0.451695125	0.015626627	7.66947252603569e-16	0.656363131	0.261703538	NUP160	ENSG00000030066	nucleoporin 160	0.797049807	0.440854759	0.106792826	-0.249402221
457	426.8415064	1260.62953	465.7688507	1007.493781	329.9682767	994.7083031	367.7889965	796.4258202	552.1551145	1597.641045	589.8507685	1274.498758	BAK1	0.057351813	316.4531099	-152.2265549	9.486000265	6.056412765	1.082953737	0.087276717	-0.311422099	0.13133482	0.149223952	0.178145282	0.204958728	80.40238521	0.317023481	2.308692112	1	1	1	3.05426306752543e-19	0.573401939	0.12865226	2.41930303337418e-18	0.694599657	0.50827034	BAK1	ENSG00000030110	BCL2 antagonist/killer 1	1.560139979	1.111421995	0.125631837	-0.323086146
458	3142.889884	2136.008833	2563.409504	1572.744996	2044.390887	1434.86246	1715.772772	1051.732267	4831.638063	3179.77079	3829.801005	2351.859784	IKZF2	0.147158604	388.5429151	-188.2714575	11.11254497	8.052898001	-0.386203665	-0.203804512	-0.102312047	0.219409608	0.236206658	0.298876645	0.324256246	7.412961591	1.11510797	0.099558156	1	1	1	0.006475564	0.290974278	0.75236051	0.00450329	0.580536981	0.843425432	IKZF2	ENSG00000030419	IKAROS family zinc finger 2	-0.556957816	-0.70442487	-0.293924027	-0.441391081
459	626.2394174	1403.188967	548.314169	1107.85013	523.086251	1188.546451	465.0386776	940.5314424	749.7344982	1656.594301	646.5019844	1304.934482	GRN	0.038136115	318.2979784	-153.1489892	9.729114192	6.439732754	0.806770005	-0.13288433	-0.103441832	0.09182979	0.121791394	0.124481319	0.166899988	80.37236037	4.566306289	0.384131389	1	1	1	3.10102633258644e-19	0.032606798	0.535400438	2.44860802286036e-18	0.295605873	0.778854676	GRN	ENSG00000030582	granulin precursor	1.162648967	1.013360977	-0.19138472	-0.340672711
460	2370.587412	2441.562931	2870.135927	2642.806611	2098.464037	2189.483936	2577.114758	2372.785619	2677.999042	2722.664208	3196.473968	2943.555763	FAM13B	0.012801908	345.0689465	-166.5344732	11.33410471	7.770893057	0.029500602	0.191221612	-0.112018529	0.062210261	0.070868416	0.082839696	0.097020733	0.390942224	4.151601843	1.333062863	1	1	1	0.531804544	0.041595157	0.248261061	0.207783659	0.320117377	0.632790427	FAM13B	ENSG00000031003	family with sequence similarity 13 member B	0.042542688	-0.119004982	0.275768589	0.114220918
461	587.5958399	2279.937616	267.5041035	1074.88887	429.3757935	1711.143867	200.2804139	800.9007623	804.1181556	3037.801574	357.2912796	1442.608295	ARHGAP31	0.097060243	330.7915089	-159.3957545	9.594371554	6.376039365	1.355863996	-0.786904458	0.034973657	0.160054517	0.194121109	0.217849967	0.266604269	104.0761272	21.38975668	0.017208693	1	1	1	1.94689961771694e-24	3.7476809287561e-06	0.895631408	2.8377403571991e-23	0.000552971	0.867281203	ARHGAP31	ENSG00000031081	Rho GTPase activating protein 31	1.954277738	2.002513026	-1.132333209	-1.084097921
462	157.7795328	182.4969336	159.9687134	156.1393803	131.7221515	155.1229607	135.555251	132.3132894	188.9916062	214.7014898	188.7790334	184.2559141	CENPQ	0.03562657	232.207499	-110.1037495	7.344872421	5.061198697	0.145534674	0.013779558	-0.169763857	0.092093829	0.12367425	0.124254884	0.171069239	0.442214439	0.768252964	0.984796774	1	1	1	0.506055572	0.380758055	0.321017422	0.199652324	0.621754785	0.680787928	CENPQ	ENSG00000031691	centromere protein Q	0.208730998	-0.034735531	0.01975535	-0.223711178
463	2401.442442	2820.178227	2533.115167	2688.960096	2174.098145	2575.065898	2313.094752	2455.538053	2652.560013	3088.62202	2774.063814	2944.571105	SARS	0.008381746	346.8230489	-167.4115245	11.34841367	7.783824853	0.16073051	0.053380262	-0.101025809	0.050742674	0.05764776	0.068729726	0.079089419	7.36296598	0.000117425	1.631653365	1	1	1	0.006658087	0.991354053	0.201474517	0.00461933	0.79059635	0.587776212	SARS	NA	NA	0.231795943	0.08610268	0.076980224	-0.068713039
464	1620.707719	1673.628199	1766.332004	1527.330942	1477.425807	1535.665757	1621.226219	1401.397862	1777.885224	1823.985028	1924.425299	1664.580679	RANBP3	0.005733788	324.7106327	-156.3553164	10.68063686	7.390618197	0.032130926	0.086042165	-0.17751428	0.047225339	0.049332835	0.064365867	0.067467183	3.480681229	0.024439724	6.922794448	1	1	1	0.062089175	0.875771258	0.008510389	0.034297392	0.773524104	0.217126763	RANBP3	ENSG00000031823	RAN binding protein 3	0.046326998	-0.209616109	0.124059259	-0.131883849
465	2738.314123	1648.877515	3069.586878	2022.164373	2356.087413	1434.620186	2676.923684	1762.653934	3182.549253	1895.1337	3519.847674	2319.881782	ARID4A	0.021235835	349.2244519	-168.612226	11.14993098	7.915097726	-0.507247685	0.114200538	0.089873109	0.076704123	0.090251075	0.103720537	0.123967027	55.17676911	4.021483693	0.525590079	1	1	1	1.10163082959086e-13	0.044924176	0.468466805	4.06746524469138e-13	0.330220653	0.751393175	ARID4A	ENSG00000032219	AT-rich interaction domain 4A	-0.731455788	-0.601900886	0.16469971	0.294254612
466	398.3467696	484.2377158	404.9894986	414.1035299	352.8004476	433.4985811	362.2357519	370.4225018	449.7730939	540.9156468	452.7893591	462.93552	TSSC1	0.011264404	261.9445288	-124.9722644	8.727975384	5.987322906	0.195253028	0.016538231	-0.172998151	0.06194914	0.071653192	0.084129524	0.098521018	4.448477701	1.336155592	3.083366396	1	1	1	0.034932373	0.247713077	0.079096655	0.020637706	0.552424399	0.437380364	TSSC1	NA	NA	0.281049647	0.032028789	0.023800367	-0.22522049
467	2650.429063	2339.348381	2800.059461	2278.917385	2399.32398	2133.440596	2554.801421	2078.729764	2927.81395	2565.129237	3068.861996	2498.383645	PNPLA6	0.007940401	339.5279422	-163.7639711	11.28185601	7.882476816	-0.124849116	0.054919116	-0.081091038	0.050782916	0.056704357	0.069049284	0.077480791	18.98277202	0.046375373	1.095361883	1	1	1	1.31904059695618e-05	0.829494901	0.295286235	1.48389464490311e-05	0.763243678	0.663579084	PNPLA6	ENSG00000032444	patatin like phospholipase domain containing 6	-0.180046847	-0.296991062	0.079202459	-0.037741756
468	359.4984198	254.1386411	338.0069737	204.8097731	300.701361	214.8975529	286.8051869	173.11798	429.7922478	300.5452972	398.3495401	242.303215	IFT88	0.026320831	259.5287889	-123.7643944	8.11779723	5.884709782	-0.346829832	-0.061643254	-0.154155083	0.091118452	0.105787938	0.123748164	0.145835721	34.48160257	2.067533624	1.117346492	1	1	1	4.30299269523833e-09	0.150464678	0.290490541	8.31100340073905e-09	0.480848087	0.660535239	IFT88	ENSG00000032742	intraflagellar transport 88	-0.498711522	-0.72000346	-0.088677984	-0.309969922
469	300.4017189	323.8175397	337.7325912	293.5546572	256.4943569	279.8268749	292.0200905	253.5561201	351.8252557	374.7238325	390.6008761	339.8629729	ALG1	0.015976287	256.1623944	-122.0811972	8.293721637	5.705120642	0.075059566	0.11713379	-0.215250151	0.080619377	0.085449733	0.109567719	0.117072551	0.460030529	0.000833552	3.380467534	1	1	1	0.497609706	0.976967238	0.065973338	0.197157922	0.787825753	0.407634422	ALG1	ENSG00000033011	ALG1 chitobiosyldiphosphodolichol beta-mannosyltransferase	0.107941894	-0.201611439	0.168459158	-0.141094175
470	1506.90827	1474.652335	1613.795256	1408.334439	1384.083984	1359.514338	1488.224312	1298.288019	1640.632042	1599.54143	1749.961418	1527.708692	ZCCHC8	0.002160581	330.5442047	-159.2721024	10.55043265	7.317815327	-0.021637792	0.068528658	-0.114543158	0.043378322	0.033294414	0.059913982	0.045286251	13.70491069	0.017145344	6.397430311	1	1	1	0.000213894	0.895822588	0.011428567	0.00019682	0.776273103	0.240016237	ZCCHC8	ENSG00000033030	zinc finger CCHC-type containing 8	-0.031195807	-0.196337246	0.098802585	-0.066338853
471	654.0450099	1159.34935	653.8011939	854.7190939	509.3211376	920.0043625	519.9777745	679.5047134	839.8922474	1460.961458	822.0659078	1075.113557	ABCF2	0.062069877	319.3734727	-153.6867363	9.645721408	6.483176172	0.57243805	-0.000372851	-0.304468501	0.127600732	0.155067229	0.173003154	0.212473563	14.89531661	1.500257457	2.053406521	1	1	1	0.000113645	0.220631752	0.151866062	0.000109704	0.533476674	0.53416271	ABCF2	ENSG00000033050	ATP binding cassette subfamily F member 2	0.824893281	0.38608033	-0.000537089	-0.43935004
472	1544.292757	2796.367844	1634.965452	2283.272763	1342.657599	2461.760831	1439.214977	2009.729268	1776.208709	3176.455252	1857.340336	2594.048159	CHPF2	0.019693517	340.6405687	-164.3202844	10.97634544	7.342321322	0.593755333	0.05705563	-0.259767171	0.071385261	0.086812496	0.096583563	0.119715381	58.5655362	1.24557442	4.708348746	1	1	1	1.96630813826053e-14	0.264399425	0.03001647	8.14132276629627e-14	0.565128724	0.31906856	CHPF2	ENSG00000033100	chondroitin polymerizing factor 2	0.856189792	0.48159265	0.082262098	-0.292335044
473	1.475	3.229166667	1.25	0.916666667	0.194375116	0.541746279	0.192453214	0.134366186	11.19291936	19.24797229	8.118856365	6.253640164	LRRC7	4.667756771	97.76582749	-42.88291374	0.960222706	0.38865799	0.783566116	-0.165514438	-1.093721045	1.033991525	1.377933597	1.407275205	1.941583638	0.057457338	0.582686949	0.317322546	1	1	1	0.810560817	0.445261046	0.573221157	0.284526881	0.651790522	0.791915693	LRRC7	ENSG00000033122	leucine rich repeat containing 7	0.772944891	-0.231325546	-0.137503524	-1.141773961
474	252.0441459	309.5092445	293.3788595	287.6403509	192.0819309	241.2235767	229.137659	224.5104966	330.7247652	397.1252469	375.6307696	368.521618	FUT8	0.061695096	273.8437538	-130.9218769	8.135437074	5.529604254	0.205383707	0.151860555	-0.225137598	0.138613393	0.16294654	0.188097605	0.219293893	0.554023791	0.044944362	1.054005757	1	1	1	0.45667822	0.832106369	0.304586325	0.184230551	0.763359262	0.668769979	FUT8	ENSG00000033170	fucosyltransferase 8	0.295247123	-0.028401072	0.218284971	-0.105363224
475	1848.308783	3047.541954	2090.537516	2734.939932	1612.965995	2684.475355	1841.533751	2409.833192	2117.989695	3459.712135	2373.210429	3103.906301	UBA6	0.010894093	355.0173703	-171.5086852	11.23368381	7.522026328	0.5000643	0.123150168	-0.231376044	0.069487925	0.066256747	0.094940511	0.090378966	69.53073225	0.000526642	6.553933695	1	1	1	7.52331087694995e-17	0.981691209	0.010465253	4.35590756646063e-16	0.789179213	0.234462096	UBA6	ENSG00000033178	ubiquitin like modifier activating enzyme 6	0.721133266	0.38747268	0.177577741	-0.156082845
476	465.9771679	294.4516289	565.1997079	456.6515326	356.8235792	229.3856426	443.0072873	357.1928413	608.5212236	377.9737947	721.0958351	583.8040355	GAB2	0.074895595	292.8509667	-140.4254834	8.72948419	6.144136637	-0.459021896	0.193042497	0.245763351	0.136170997	0.171535673	0.184330326	0.234228037	7.787329363	5.442782874	1.100921822	1	1	1	0.005261391	0.019649339	0.294063892	0.003722423	0.238737829	0.662708509	GAB2	ENSG00000033327	GRB2 associated binding protein 2	-0.66043006	-0.307061493	0.277958992	0.631327559
477	55.01511346	51.87319043	32.81619256	11.24209721	29.55683429	25.0387043	17.24517401	6.046603816	102.4014507	107.4667384	62.44660063	20.90177452	ATP6V0A1	0.45789455	210.6233851	-99.31169256	4.725852001	4.007607938	-0.058805843	-0.516685868	-1.012450815	0.316986195	0.503753725	0.4695025	0.686853972	4.390469613	11.73491781	2.17279644	1	1	1	0.036140357	0.000613383	0.140470592	0.021252327	0.033580979	0.520705004	ATP6V0A1	ENSG00000033627	ATPase H+ transporting V0 subunit a1	-0.08327975	-1.465863504	-0.728101901	-2.110685654
478	1302.981945	1306.59887	1557.878669	1431.246351	1123.003084	1140.284415	1361.315282	1250.471544	1511.805241	1497.170867	1782.824287	1638.154924	PIAS1	0.015742416	324.7259122	-156.3629561	10.45450928	7.17241072	0.002772037	0.178669627	-0.087551466	0.075841336	0.079326258	0.102366371	0.108508119	0.662409083	2.449014235	0.651032058	1	1	1	0.415710732	0.117598699	0.419743933	0.171019775	0.446451613	0.7274532	PIAS1	ENSG00000033800	protein inhibitor of activated STAT 1	0.003996141	-0.122228982	0.25758475	0.131359627
479	1913.75417	1127.305401	2717.377548	1402.897858	1554.534329	932.132631	2247.722127	1161.093885	2355.98208	1363.344041	3285.16619	1695.058794	SLC4A7	0.043586545	346.547073	-167.2735365	10.7017017	7.556822126	-0.529236662	0.350600431	-0.13189062	0.106066741	0.128664228	0.142835265	0.176908213	45.72141779	6.749587856	0.555817003	1	1	1	1.36324043268617e-11	0.009376934	0.455950563	3.80798776968252e-11	0.16908002	0.746106214	SLC4A7	ENSG00000033867	solute carrier family 4 member 7	-0.763001562	-0.953307867	0.505586662	0.315280356
480	2248.68059	1064.354037	2358.665749	1114.050575	1561.967883	756.0745355	1685.638347	794.4890506	3237.303694	1498.330472	3300.413833	1562.146997	APBA2	0.112557161	365.5188889	-176.7594444	10.57727859	7.718098919	-0.747975563	0.047752459	-0.002117996	0.185916913	0.208139604	0.252799864	0.28491416	27.58758321	0.052475906	5.52614166181889e-05	1	1	1	1.50139490912149e-07	0.81880969	0.994068739	2.30145206694151e-07	0.76039298	0.878692951	APBA2	ENSG00000034053	amyloid beta precursor protein binding family A member 2	-1.078387238	-1.081473366	0.068862332	0.065776203
481	2248.68059	1064.354037	2358.665749	1114.050575	1561.967883	756.0745355	1685.638347	794.4890506	3237.303694	1498.330472	3300.413833	1562.146997	APBA2	0.112557161	365.5188889	-176.7594444	10.57727859	7.718098919	-0.747975563	0.047752459	-0.002117996	0.185916913	0.208139604	0.252799864	0.28491416	27.58758321	0.052475906	5.52614166181889e-05	1	1	1	1.50139490912149e-07	0.81880969	0.994068739	2.30145206694151e-07	0.76039298	0.878692951	APBA2	ENSG00000276495	amyloid beta precursor protein binding family A member 2	-1.078387238	-1.081473366	0.068862332	0.065776203
482	1495.964166	1304.752597	1467.245382	1201.302038	1311.458893	1155.83972	1300.401007	1063.833326	1706.42694	1472.8507	1655.496266	1356.534478	MAP2K3	0.015743661	319.507086	-153.753543	10.39542706	7.310526205	-0.136757484	-0.019384173	-0.063223269	0.067158546	0.079268316	0.091118484	0.108428203	9.815173898	0.554198507	0.339992533	1	1	1	0.001730779	0.456607243	0.559833532	0.001347545	0.65869951	0.787325244	MAP2K3	ENSG00000034152	mitogen-activated protein kinase kinase 3	-0.197158114	-0.28829373	-0.027946587	-0.119082203
483	6945.804791	19370.80517	7292.194134	15731.99512	5701.648734	16125.8958	6084.399453	13121.35194	8461.447987	23268.6666	8739.744275	18862.05565	TMSB10	0.038758679	434.0465969	-211.0232984	13.45618948	8.845893129	1.025629194	0.048666629	-0.256737129	0.10070534	0.121405334	0.136653922	0.166328757	114.0267628	0.680783849	2.382553595	1	1	1	1.28561558465664e-26	0.409316939	0.122696837	2.2228014420845e-25	0.636470449	0.500771207	TMSB10	ENSG00000034510	thymosin beta 10	1.479536936	1.109170644	0.07020124	-0.300165053
484	381.9737549	302.2986478	420.4539531	312.0990429	336.9159743	268.919932	375.1546155	277.8123656	433.057381	339.8203763	471.2231156	350.6172678	ASTE1	0.012134272	255.8079187	-121.9039594	8.447730522	5.945351902	-0.233936473	0.095983067	-0.064077913	0.064039968	0.075129068	0.086502777	0.103154443	27.12989299	0.852362187	0.385869842	1	1	1	1.9023349586472e-07	0.355884944	0.534478417	2.87473718407876e-07	0.609334393	0.778175692	ASTE1	ENSG00000034533	asteroid homolog 1	-0.336506462	-0.428755917	0.138129487	0.045880032
485	5254.548754	5591.597994	6653.394764	5757.983008	4261.591027	4612.293279	5493.374294	4754.470101	6478.867267	6778.833486	8058.37351	6973.304621	RNF19A	0.033865733	402.9181409	-195.4590704	12.50149179	8.56684941	0.062170982	0.236033084	-0.206710956	0.106863041	0.113975971	0.144660484	0.155999724	0.381023423	1.126114348	1.755817323	1	1	1	0.537056026	0.288605676	0.185147082	0.209264751	0.579083908	0.572828533	RNF19A	ENSG00000034677	ring finger protein 19A, RBR E3 ubiquitin protein ligase	0.089677221	-0.20849339	0.340466045	0.042295435
486	358.2938723	488.7580922	422.1375937	453.3926099	315.0478407	436.2071865	377.1652574	405.2700736	407.4762062	547.6399292	472.4723301	507.2293074	PEX3	0.016432837	274.2532623	-131.1266311	8.738630442	5.881353522	0.310514146	0.16397779	-0.23908702	0.065627051	0.083565283	0.087184607	0.115045281	10.30947041	0.334969279	4.318912238	1	1	1	0.001323493	0.562747544	0.037691009	0.001055014	0.692081883	0.33844733	PEX3	ENSG00000034693	peroxisomal biogenesis factor 3	0.446905	0.102812504	0.235962537	-0.108129959
487	1059.374912	885.8775201	1110.332022	847.5679379	952.1938708	799.8249404	1003.277986	765.1717367	1178.620487	981.1884339	1228.80918	938.8368321	GABARAPL2	0.003869154	302.4651814	-145.2325907	9.914487425	6.965434307	-0.178855605	0.046980061	-0.091187764	0.054421249	0.043793185	0.075083001	0.05963149	58.84021327	0.00028161	2.338416206	1	1	1	1.71010249938538e-14	0.986611147	0.126217823	7.14543108545672e-14	0.7900432	0.506332795	GABARAPL2	ENSG00000034713	GABA type A receptor associated protein like 2	-0.257767658	-0.389187827	0.067715459	-0.06370471
488	1278.773527	491.624882	1312.926576	655.5525675	988.2739563	386.8261292	1037.33787	516.3311027	1654.664401	624.8156636	1661.730707	832.3131545	SH3YL1	0.066803522	323.4636192	-155.7318096	9.697185713	7.153656716	-0.955940725	0.026357236	0.261405268	0.131477945	0.159676763	0.177848133	0.219564811	55.4903482	1.445139855	1.417435134	1	1	1	9.39190251547352e-14	0.229309408	0.233826029	3.50839485839916e-13	0.539598246	0.617144969	SH3YL1	ENSG00000035115	SH3 and SYLF domain containing 1	-1.377327125	-1.000902226	0.037996129	0.414421028
489	1099.395798	787.6144861	1067.579589	752.7018715	986.9943944	711.6295524	965.7163571	680.0282627	1224.597756	871.7127846	1180.187299	833.1420007	FAM136A	0.007452712	290.2376493	-139.1188246	9.822067852	7.002516033	-0.333507294	-0.029366735	-0.015972776	0.055026364	0.057143082	0.075129777	0.078278118	76.68632946	0.358701776	0.041637062	1	1	1	2.00385690750387e-18	0.549228121	0.838313163	1.42718931681841e-17	0.686627335	0.860832202	FAM136A	ENSG00000035141	family with sequence similarity 136 member A	-0.480630419	-0.503628486	-0.04232817	-0.065326237
490	2900.911092	2782.557955	2752.567087	2500.782652	2354.552187	2297.636564	2274.121335	2065.430611	3574.049117	3369.823103	3331.671645	3027.898317	VCL	0.035599972	364.4023728	-176.2011864	11.40836433	7.972780136	-0.041654225	-0.052490895	-0.054275994	0.106466481	0.116583382	0.144187062	0.160129854	0.779360109	0.4931034	0.114887018	1	1	1	0.377336913	0.482546205	0.734647491	0.158294504	0.66740348	0.839484478	VCL	ENSG00000035403	vinculin	-0.060073198	-0.138345301	-0.075701561	-0.153973664
491	17.52408231	24.75809655	24.8929909	23.33937727	10.74095637	15.90876034	15.98535641	14.53837054	28.59088616	38.52992514	38.76429028	37.468197	DEPDC1B	0.238050796	183.9392984	-85.96964921	4.43125909	2.863576067	0.345576502	0.351010207	-0.41002083	0.249750987	0.32740789	0.334388014	0.447364473	0.323063171	0.323959372	0.840018513	1	1	1	0.569772581	0.569237867	0.359391476	0.21920209	0.693617996	0.703061587	DEPDC1B	ENSG00000035499	DEP domain containing 1B	0.475623914	-0.089269364	0.483159548	-0.08173373
492	99.4975098	51.50587817	375.7271442	161.1885972	89.70098636	44.61005951	325.0822737	131.8628338	110.363942	59.4676518	434.2620264	197.0362923	DAPK2	0.478435173	283.6089952	-135.8044976	6.969712331	4.600132617	-0.658436676	1.328730583	-0.187851433	0.052883088	0.052173632	0.053946166	0.052684806	161.219529	604.3720392	12.71329892	1	1	1	6.12635358007403e-37	1.87435317004353e-133	0.000363064	2.79252398840802e-35	1.33400189053999e-130	0.04429357	DAPK2	ENSG00000035664	death associated protein kinase 2	-0.936608903	-1.215847594	1.906360234	1.627121542
493	1413.004894	1152.120278	1566.870072	1126.038697	1288.240272	1057.064716	1439.026889	1033.17157	1549.852829	1255.723623	1706.070847	1227.253232	NSMAF	0.006277521	307.4904592	-147.7452296	10.33817303	7.253473846	-0.204114602	0.103361478	-0.126259547	0.047163985	0.051800609	0.064111235	0.070947608	58.78234048	0.504278271	3.16703555	1	1	1	1.76114868798907e-14	0.477626295	0.075138714	7.32818654257801e-14	0.665498623	0.428833777	NSMAF	ENSG00000035681	neutral sphingomyelinase activation associated factor	-0.29424411	-0.476268958	0.149018897	-0.033005952
494	1489.252484	1898.845432	1444.180696	1536.68268	1308.071474	1683.933985	1280.736073	1362.89189	1695.528879	2141.184873	1628.483749	1732.634611	ADSS	0.012590602	324.0492556	-156.0246278	10.629386	7.306029584	0.242971729	-0.030732137	-0.180887908	0.066183883	0.070955111	0.090189687	0.097250153	9.136301164	2.975372228	3.459700328	1	1	1	0.002505872	0.084540677	0.06288171	0.00189682	0.408004855	0.400126651	ADSS	NA	NA	0.35032527	0.089507927	-0.044306889	-0.305124232
495	156.6202898	1200.448728	141.0061197	632.6677274	110.2335975	870.7070843	101.5383645	460.390526	222.5266682	1655.065376	195.8149108	869.4107083	STAP1	0.114651744	301.3380044	-144.6690022	8.500979446	5.05382434	2.036626366	-0.105021048	-0.53548429	0.17919521	0.211463823	0.244305664	0.29248343	145.7408858	4.474281614	3.351899084	1	1	1	1.47906638009404e-33	0.034408665	0.067127528	4.84712002549157e-32	0.300897808	0.409982398	STAP1	ENSG00000035720	signal transducing adaptor family member 1	2.930249918	2.157773438	-0.150500156	-0.922976636
496	142.278912	129.6387336	128.0303268	61.51908065	126.030566	109.251272	107.8556051	48.91479871	160.6220573	153.8307146	151.978792	77.37121246	TIMP2	0.267164812	260.4922034	-124.2461017	6.665247502	4.9577893	-0.09303769	-0.105522136	-0.639882092	0.061869814	0.063184057	0.063812735	0.064240664	6.095611928	5.974476596	99.21557823	1	1	1	0.013551799	0.014514389	2.26458668649324e-23	0.008816559	0.206151275	9.49704913171524e-21	TIMP2	ENSG00000035862	TIMP metallopeptidase inhibitor 2	-0.133243576	-1.045341722	-0.151116096	-1.063214242
497	1935.252902	2705.6914	2069.468984	2599.435495	1730.325742	2446.892344	1873.685887	2354.00991	2164.450141	2991.862707	2285.709631	2870.448788	RFC1	0.012606427	344.6776565	-166.3388283	11.17297784	7.567993296	0.335119464	0.067054028	-0.107117204	0.057106294	0.069768662	0.07642474	0.096153302	33.84167353	0.028776436	1.241052211	1	1	1	5.97844141023397e-09	0.865296263	0.265268363	1.12829437532591e-08	0.772814108	0.64386004	RFC1	ENSG00000035928	replication factor C subunit 1	0.483263008	0.328795661	0.096690189	-0.057777158
498	1205.473948	1225.331499	1314.350946	1235.412149	1077.227493	1102.645699	1183.189599	1111.947626	1348.988445	1361.667927	1460.052059	1372.58549	TBC1D23	0.006374875	315.9405807	-151.9702903	10.28548961	7.094628087	0.016338611	0.086470159	-0.07827694	0.057388879	0.052776494	0.078555652	0.071948178	0.517470612	0.42146647	1.183663016	1	1	1	0.471922646	0.51620621	0.276611538	0.189193063	0.676055245	0.652492449	TBC1D23	ENSG00000036054	TBC1 domain family member 23	0.023552255	-0.089288038	0.12465101	0.011810717
499	2605.951693	2533.488277	2837.131492	2208.925373	2363.938213	2312.04751	2589.739547	2015.60766	2872.741845	2776.137957	3108.156229	2420.784263	CUL3	0.005155055	334.4352415	-161.2176208	11.30813792	7.865553221	-0.028200823	0.084995562	-0.22208654	0.049729071	0.046269816	0.068112316	0.063202268	21.81659615	0.326434875	12.34750329	1	1	1	2.99994004635945e-06	0.567765942	0.000441577	3.76893273868815e-06	0.693488733	0.052441369	CUL3	ENSG00000036257	cullin 3	-0.040669359	-0.360943779	0.122577582	-0.197696839
500	335.0454298	158.854784	23.84808903	30.73490002	59.38218515	32.81518884	5.733501468	7.142447398	1890.389176	768.9988475	99.19441962	132.2563579	MYOM2	2.103542058	271.1654669	-129.5827334	5.440333591	5.814266134	-0.746275657	-2.642562044	0.999970385	0.882791768	0.893677084	1.056986846	1.236318567	0.130548704	6.53826051	0.654204449	1	1	1	0.717863801	0.010557853	0.418613478	0.260353362	0.180424833	0.72686959	MYOM2	ENSG00000036448	myomesin 2	-1.071894363	0.352935394	-3.757449474	-2.332619718
501	335.0454298	158.854784	23.84808903	30.73490002	59.38218515	32.81518884	5.733501468	7.142447398	1890.389176	768.9988475	99.19441962	132.2563579	MYOM2	2.103542058	271.1654669	-129.5827334	5.440333591	5.814266134	-0.746275657	-2.642562044	0.999970385	0.882791768	0.893677084	1.056986846	1.236318567	0.130548704	6.53826051	0.654204449	1	1	1	0.717863801	0.010557853	0.418613478	0.260353362	0.180424833	0.72686959	MYOM2	ENSG00000274137	myomesin 2	-1.071894363	0.352935394	-3.757449474	-2.332619718
502	11.4	2.020833333	12	0.875	6.48560085	0.978636893	7.190458728	0.331735784	20.03823593	4.172913764	20.0265387	2.307936128	CYP46A1	0.326338977	116.6926559	-52.34632794	2.265564842	2.433613355	-1.730103388	0.051293294	-0.888334655	0.287769842	0.468695389	0.388703015	0.729945007	34.03947983	0.371782221	1.481060929	1	1	1	5.40051055082102e-09	0.542034404	0.223608604	1.02842233294795e-08	0.684577615	0.6072052	CYP46A1	ENSG00000036530	cytochrome P450 family 46 subfamily A member 1	-2.037321626	-2.793549123	0.068171503	-0.688055994
503	1124.025329	1232.337575	1182.653948	1227.995969	1030.444198	1136.66844	1090.863681	1132.82601	1226.105152	1336.058824	1282.167869	1331.161261	ZZZ3	0.004303989	301.7339211	-144.8669605	10.22077383	7.024671565	0.091996548	0.050844736	-0.054374022	0.044350161	0.044496786	0.060545933	0.060759592	4.300491166	0.180190309	0.800853755	1	1	1	0.038101368	0.671209743	0.370838233	0.022245187	0.721549194	0.705681628	ZZZ3	ENSG00000036549	zinc finger ZZ-type containing 3	0.132610249	0.054232826	0.073289875	-0.005087548
504	0.5	1.250000008	0.604166668	0.270833333	0.016379455	0.0625389	0.027624068	0.010091974	15.26302264	24.98445003	13.21374384	7.268220738	SLC18A1	13.21091055	89.64260806	-38.82130403	0.49786815	-0.69314718	0.916290738	0.189242001	-1.718637212	1.744173603	2.318889548	2.349423593	3.266806476	0.000949767	0.183696637	0.276771652	1	1	1	0.975414455	0.668215469	0.59882504	0.323035946	0.721022213	0.802383132	SLC18A1	ENSG00000036565	solute carrier family 18 member A1	0.584962506	-0.336049204	0.09686154	-0.82415017
505	1.65	1.583333333	0.916666667	1.041666667	0.305658287	0.337927781	0.178367387	0.207988876	8.907005368	7.418580503	4.710938421	5.21695903	USP2	3.093963296	89.45832615	-38.72916307	0.87538424	0.500775288	-0.041242958	-0.587786665	0.16907633	0.860236122	1.166589548	1.198952521	1.653504198	0.002694832	0.365105181	0.010455746	1	1	1	0.958598994	0.545684529	0.918555589	0.319488523	0.685102624	0.871037011	USP2	ENSG00000036672	ubiquitin specific peptidase 2	-0.03675855	0.091147888	-0.467392904	-0.339486466
506	317.5533135	188.4727833	433.393693	282.5501864	220.6674385	134.7391232	311.9157165	202.4508458	456.977738	263.6353064	602.1822023	394.340698	TUBG2	0.125152785	287.0828188	-137.5414094	8.158603285	5.760645721	-0.52169211	0.311000816	0.09390176	0.185708651	0.21955251	0.24916535	0.302065622	9.826460889	3.531615145	0.096637316	1	1	1	0.00172019	0.06020911	0.755902926	0.001339925	0.367797153	0.844131103	TUBG2	ENSG00000037042	tubulin gamma 2	-0.749544216	-0.615399052	0.447468313	0.581613477
507	60.75764254	105.8397903	50.85030733	69.94031751	42.94198109	76.56557705	37.03528497	51.04278884	85.96462093	146.3067561	69.81865422	95.83426228	RPL26L1	0.115388536	221.9656962	-104.9828481	6.074881081	4.106892877	0.555033661	-0.178006711	-0.236277556	0.177062729	0.235578538	0.241470229	0.3129186	7.135944415	3.133518188	0.57014088	1	1	1	0.007555384	0.076698056	0.45020294	0.00518235	0.393979157	0.74208764	RPL26L1	ENSG00000037241	ribosomal protein L26 like 1	0.790759462	0.452253247	-0.252265142	-0.590771357
508	29.57281243	29.06123565	9.358046143	15.04933312	12.98476218	13.47382636	4.156637315	6.365651634	67.35211806	62.6811861	21.06823881	35.57882842	FLT4	0.625772163	195.1008102	-91.5504051	4.083169509	3.38685544	-0.017450262	-1.150618917	0.492547418	0.41993822	0.51790288	0.594059839	0.70747829	0.445866984	3.694673666	0.484696473	1	1	1	0.504304221	0.054586459	0.486302673	0.199118045	0.357192191	0.75983655	FLT4	ENSG00000037280	fms related receptor tyrosine kinase 4	-0.024344962	0.631761461	-1.561497383	-0.90539096
509	2005.856976	2905.409673	2330.555798	2566.348491	1736.067191	2543.300267	2040.229007	2246.770878	2317.572862	3319.075408	2662.196406	2931.382386	NSUN2	0.017509738	344.9829332	-166.4914666	11.25447679	7.603826668	0.370503015	0.15003539	-0.274125727	0.073698505	0.082430187	0.100175363	0.113020319	15.87187057	0.002587507	5.882833234	1	1	1	6.7778675107967e-05	0.959431066	0.0152892	6.77656607458428e-05	0.784359022	0.261359454	NSUN2	ENSG00000037474	NOP2/Sun RNA methyltransferase 2	0.53430027	0.138986183	0.216355154	-0.178958933
510	1384.197882	1401.532685	1602.911591	1511.890244	1185.993663	1218.692625	1395.623071	1316.352468	1615.52615	1611.804181	1840.988173	1736.474209	FBXO42	0.022334258	331.0669931	-159.5334965	10.51975648	7.232876104	0.012445587	0.146700895	-0.070906622	0.078846871	0.093113686	0.105632242	0.127792519	0.155409951	1.820320964	0.307866712	1	1	1	0.693418113	0.177275076	0.578992216	0.253856901	0.500733626	0.794411	FBXO42	ENSG00000037637	F-box protein 42	0.017942305	-0.084287294	0.211502535	0.109272935
511	841.4641622	1219.71002	918.4159403	1118.985988	723.2071704	1061.689001	799.555698	974.3763033	979.0582356	1401.250774	1054.945692	1285.057568	MFAP3	0.018292581	312.2748647	-150.1374324	9.994078255	6.735143425	0.371224997	0.087506957	-0.173697192	0.077269235	0.085424895	0.104740388	0.117300935	22.7634224	0.004606154	2.192717333	1	1	1	1.83219949261287e-06	0.94589019	0.138664494	2.37321522890556e-06	0.782955798	0.518380461	MFAP3	ENSG00000037749	microfibril associated protein 3	0.535033307	0.284691099	0.126102363	-0.124239845
512	1936.762731	1082.923338	1949.787418	1201.594699	1580.204411	896.0654502	1618.024879	996.4199455	2373.775095	1308.746985	2349.575105	1449.017382	MRI1	0.039935788	338.7581981	-163.379099	10.5105203	7.568773163	-0.581353705	0.006702466	0.097282945	0.103807996	0.123844052	0.140742294	0.169891446	38.97892305	0.281376276	0.327891675	1	1	1	4.28405907471601e-10	0.595800572	0.566903191	9.69394119858616e-10	0.699517043	0.78975198	MRI1	ENSG00000037757	methylthioribose-1-phosphate isomerase 1	-0.838129207	-0.697906068	0.009664642	0.14988778
513	25.3962789	130.1833551	22.78741968	72.04742526	20.03528745	73.93638316	13.1783863	22.96891093	32.19175086	229.2201108	39.40288923	225.993801	METTL1	0.193995867	217.0455579	-102.522779	5.571004674	3.234602663	1.634341217	-0.108394048	-0.483225246	0.120973251	0.206665926	0.204028205	0.169133725	138.3963022	1.83199281	8.162793398	1	1	1	5.96924441407033e-32	0.175892346	0.004275846	1.75029313989532e-30	0.499564172	0.165589231	METTL1	ENSG00000037897	methyltransferase 1, tRNA methylguanosine	2.313178207	1.618634637	-0.150135781	-0.844679351
514	375.4660454	330.1378112	390.4398432	294.0637376	301.3634908	269.5659491	319.2378929	239.7485805	467.7897474	404.3202591	477.5224827	360.68402	AGA	0.05006967	274.3149008	-131.1574504	8.408771177	5.928168042	-0.128657865	0.039105865	-0.154819503	0.112168824	0.141153799	0.152209333	0.193767838	4.693252963	0.138007842	0.638392759	1	1	1	0.030281268	0.710269574	0.424293402	0.018150534	0.731439627	0.72907584	AGA	ENSG00000038002	aspartylglucosaminidase	-0.185087995	-0.407763981	0.056270861	-0.166405126
515	902.7459915	4697.217751	1372.545909	4191.103132	617.6434053	3308.097144	962.5031147	2957.245521	1319.451188	6669.651354	1957.27395	5939.765683	PI4K2B	0.14623623	387.5276358	-187.7638179	11.11951178	6.80544122	1.649284425	0.418981403	-0.532987791	0.193637726	0.235179182	0.263561653	0.324645472	71.61708908	0.465466138	2.695354064	1	1	1	2.61283935712855e-17	0.495080385	0.10064113	1.62541853097456e-16	0.670977721	0.470754707	PI4K2B	ENSG00000038210	phosphatidylinositol 4-kinase type 2 beta	2.378124332	1.609769078	0.603915884	-0.164439371
516	6423.020559	6184.296658	6540.879477	5670.472695	5811.719216	5638.960102	5966.410293	5172.047975	7098.621176	6782.372009	7170.660788	6216.930072	BOD1L1	0.007040178	384.8959605	-186.4479803	12.59574987	8.767643778	-0.037875217	0.018183134	-0.104923934	0.051026564	0.052558606	0.069289849	0.071861589	6.874339261	0.43897103	2.131844387	1	1	1	0.008744208	0.507619514	0.144267074	0.005921635	0.674517635	0.525932149	BOD1L1	ENSG00000038219	biorientation of chromosomes in cell division 1 like 1	-0.054633719	-0.205981776	0.026228671	-0.125119387
517	4626.375589	4947.966996	5021.449076	5072.684176	4010.461723	4340.542683	4410.402333	4454.838133	5336.879534	5640.395495	5717.154337	5776.219917	MAT2B	0.017873625	381.045576	-184.522788	12.26405312	8.43952903	0.067203033	0.081944801	-0.057051485	0.072891517	0.082465649	0.098477372	0.11335864	0.428096789	0.439228434	0.253293853	1	1	1	0.512924305	0.507495093	0.614765265	0.201788383	0.674517635	0.805257805	MAT2B	ENSG00000038274	methionine adenosyltransferase 2B	0.096933219	0.014642687	0.118196829	0.035906297
518	2085.3191	2086.451408	2180.161505	1942.05774	1927.67331	1937.491966	2024.802435	1803.222764	2255.857216	2246.863241	2347.440968	2091.581994	EDC4	0.002780353	332.9271673	-160.4635836	11.01722592	7.642677168	0.000542843	0.04447707	-0.1161937	0.0401062	0.035550735	0.055057385	0.048528315	6.5292417	0.135270744	5.732905017	1	1	1	0.010611519	0.713028549	0.016649918	0.007057507	0.732316483	0.268508123	EDC4	ENSG00000038358	enhancer of mRNA decapping 4	0.000782782	-0.166767826	0.064136766	-0.103413842
519	1946.311517	1717.605838	3005.697015	2108.66606	1548.448923	1393.116221	2432.714913	1710.68754	2446.401988	2117.676737	3713.634713	2599.231273	TRIO	0.053732984	360.2275566	-174.1137783	11.05558247	7.573691331	-0.125004686	0.434573441	-0.229449259	0.116674652	0.142295415	0.158183274	0.196011332	6.282315217	6.878404879	1.370285167	1	1	1	0.012194868	0.008724339	0.241762894	0.008021188	0.164006395	0.625931806	TRIO	ENSG00000038382	trio Rho guanine nucleotide exchange factor	-0.180244994	-0.511164843	0.6266958	0.295775952
520	12.8	17.33333333	13.875	11.16666667	5.368933087	7.907444951	6.292873075	5.028974107	30.51630507	37.99513576	30.59264389	24.7952051	VCAN	0.90433557	179.5076037	-83.75380186	3.330033735	2.549445171	0.303186259	0.080643489	-0.520341768	0.44327345	0.597350921	0.599353997	0.827773251	0.006068571	0.216039043	0.39514328	1	1	1	0.937906776	0.642074685	0.529608189	0.314944711	0.714412737	0.775607611	VCAN	ENSG00000038427	versican	0.409800851	-0.289955705	0.108221401	-0.591535155
521	839.2027792	1155.259279	841.5820062	978.7334536	740.3883591	1030.19375	750.0544451	872.5335701	951.205264	1295.507764	944.2784825	1097.85939	CLEC16A	0.013441656	301.4276025	-144.7138012	9.885675372	6.732452369	0.319627713	0.002831093	-0.168651833	0.063917097	0.074116483	0.086814245	0.101665714	20.50847509	1.657253695	2.75190289	1	1	1	5.93678036695099e-06	0.197974533	0.097138758	7.08069380517258e-06	0.516954019	0.46256861	CLEC16A	ENSG00000038532	C-type lectin domain containing 16A	0.460655481	0.217572196	0.004079549	-0.239003736
522	3.475000032	21.68750005	2.541666667	1.416666667	0.701280782	5.310473957	0.576279446	0.300709074	17.21938705	88.56980793	11.20995984	6.674040191	MSR1	3.046071829	127.5183158	-57.7591579	1.649951467	1.245594488	1.831141572	-0.312774454	-2.415654911	0.816551742	1.087246785	1.113556255	1.542944204	0.670439204	4.153940377	2.451146923	1	1	1	0.412898522	0.041537756	0.117439031	0.170058197	0.320117377	0.495760184	MSR1	ENSG00000038945	macrophage scavenger receptor 1	2.341938049	-0.551409941	-0.337459257	-3.230807247
523	6.025	13.68750009	2.854166667	2.520833333	2.141067109	5.496169336	1.0447227	0.909291775	16.95445456	34.08695173	7.797540304	6.988516632	CDH1	1.227230365	136.9266931	-62.46334655	2.085915989	1.795917479	0.820565535	-0.747137564	-0.944755915	0.52786384	0.703814189	0.735916486	1.014367511	0.520731466	6.036647112	0.867458242	1	1	1	0.470529826	0.014011871	0.351659937	0.188770522	0.201916124	0.698522439	CDH1	ENSG00000039068	cadherin 1	1.064018731	-0.130502024	-0.866079266	-2.06060002
524	1810.102103	2001.951774	1953.247899	1722.887085	1659.8249	1848.654488	1803.883583	1590.620009	1973.9851	2167.96104	2114.979809	1866.152752	SKIV2L2	0.006276076	319.8559375	-153.9279687	10.86539209	7.501138533	0.100739338	0.076110322	-0.226231493	0.044219969	0.050873316	0.060022763	0.069704466	0.316504397	0.859572988	10.53379636	1	1	1	0.573715987	0.353858215	0.001172112	0.220397887	0.608526507	0.095912443	SKIV2L2	NA	NA	0.145259804	-0.180948206	0.109745605	-0.216462405
525	1492.936673	1371.167918	1532.499337	1343.490322	1349.362211	1248.48394	1396.191381	1223.614579	1651.787706	1505.907605	1682.114822	1475.110118	ZFYVE16	0.006878644	321.3121188	-154.6560594	10.48165442	7.308500381	-0.08508223	0.026154854	-0.04654678	0.051588295	0.05383812	0.070111633	0.073654476	8.953669593	0.000541566	0.399375111	1	1	1	0.002769128	0.98143365	0.527412152	0.002075723	0.789159819	0.774718193	ZFYVE16	ENSG00000039319	zinc finger FYVE-type containing 16	-0.122661953	-0.189768172	0.037708548	-0.029397671
526	1696.789204	1750.432702	1410.072265	1549.328154	1458.241146	1522.550888	1226.269172	1347.586002	1974.360421	2012.42183	1621.425245	1781.272383	FAM65A	0.018738773	328.0118676	-158.0059338	10.63476446	7.436493041	0.031125254	-0.185096807	0.063055179	0.077299361	0.085481923	0.10498893	0.117413237	1.213003421	3.228724024	0.288408068	1	1	1	0.270738117	0.072357046	0.591242488	0.120968044	0.384876826	0.798673868	FAM65A	NA	NA	0.044878208	0.135781745	-0.266865472	-0.175961935
527	40.04223724	36.96653045	17.8355989	10.85560455	17.39745065	17.50403392	7.302032127	4.698013709	92.16182276	78.06911135	43.56439175	25.08382425	RAI14	0.622951599	204.7220355	-96.36101777	4.293691335	3.689934828	-0.079921907	-0.80873843	-0.416592996	0.42531181	0.498213563	0.573382613	0.697286702	0.682781856	5.576233262	0.356944884	1	1	1	0.408630445	0.018205839	0.550207884	0.168785583	0.230673523	0.782468314	RAI14	ENSG00000039560	retinoic acid induced 14	-0.11238121	-0.667892674	-1.123647469	-1.679158933
528	2.225000295	2.1875	0.4375	1.5	0.765456128	0.823789894	0.101850225	0.528581695	6.467550693	5.808709578	1.879291375	4.256674079	SOX30	1.032464455	86.78835451	-37.39417726	1.105922418	0.799757048	-0.016997709	-1.626435621	1.24914139	0.54440838	0.73800286	0.921634811	1.175102855	0.68607668	2.252136687	1.129981764	1	1	1	0.407502062	0.133430052	0.287779229	0.168402739	0.460194839	0.659264651	SOX30	ENSG00000039600	SRY-box transcription factor 30	-0.016873951	0.798366139	-1.165737337	-0.350497247
529	1352.767104	1578.080095	1389.62836	1338.66383	1196.83907	1408.754728	1240.504046	1194.881341	1529.009943	1767.757535	1556.679306	1499.747956	PNKP	0.010177955	317.767726	-152.883863	10.46515981	7.20990748	0.154056777	0.026884143	-0.191421147	0.06248379	0.064384507	0.08519848	0.088282706	1.406213252	1.135491097	4.701414643	1	1	1	0.235686034	0.286607101	0.030137802	0.107832695	0.577891617	0.31906856	PNKP	ENSG00000039650	polynucleotide kinase 3'-phosphatase	0.222104784	-0.053865895	0.038757351	-0.237213328
530	516.9604281	562.7325078	569.0345384	555.3506296	437.3334553	482.9956402	488.7149994	476.927815	611.085388	655.6329891	662.5544668	646.6687663	PHLPP2	0.025066003	284.2477986	-136.1238993	9.103437126	6.24796633	0.084838066	0.095974802	-0.109179519	0.085342026	0.100393914	0.115224301	0.138024538	0.154470495	0.182600571	0.625705176	1	1	1	0.694299284	0.669147811	0.428935074	0.254086734	0.721057517	0.730528834	PHLPP2	ENSG00000040199	PH domain and leucine rich repeat protein phosphatase 2	0.122168882	-0.035054934	0.138207454	-0.019016362
531	301.2061188	402.9193719	305.8362502	266.1629076	233.8333724	319.231359	242.167357	210.5518013	387.9904953	508.5465939	386.244509	336.4620627	SPDL1	0.05375941	274.5195264	-131.2597632	8.294087145	5.70779481	0.290941662	0.015255018	-0.429882935	0.129176547	0.146445067	0.175558725	0.201388243	0.401064791	2.342101365	4.556508511	1	1	1	0.526539866	0.125919591	0.032793863	0.206160425	0.451948027	0.326109502	SPDL1	ENSG00000040275	spindle apparatus coiled-coil protein 1	0.418534468	-0.199749215	0.021936064	-0.596347619
532	996.9228588	1014.444373	1038.628038	955.2769454	884.3761354	907.1408176	928.9472095	854.1828825	1123.792408	1134.440613	1161.258885	1068.33567	STAU2	0.007874273	299.2952311	-143.6476156	9.970459075	6.904673394	0.017422932	0.040982533	-0.101077565	0.061117821	0.058429193	0.083516664	0.079862316	0.849104843	0.034169077	1.601864356	1	1	1	0.356805697	0.853347634	0.205639204	0.151292768	0.769413456	0.590674889	STAU2	ENSG00000040341	staufen double-stranded RNA binding protein 2	0.025111007	-0.120567048	0.059067245	-0.086610809
533	213.2345074	161.4315418	214.5419816	159.5622599	188.4481639	143.4795732	191.5296486	141.817087	241.2809668	181.6296362	240.3192519	179.5278365	PQLC2	0.007164173	220.4737156	-104.2368578	7.531647095	5.362392534	-0.278311371	0.006112904	-0.017759876	0.063045693	0.068886591	0.085532997	0.094625029	37.10595281	0.001612825	0.035226364	1	1	1	1.11881648878887e-09	0.967965573	0.851122117	2.37200310120603e-09	0.786304285	0.861052654	PQLC2	NA	NA	-0.399359069	-0.424836066	0.008778016	-0.016698982
534	418.430796	366.5975459	351.7107556	291.8666344	356.3940523	316.0466934	303.4066286	251.5548933	491.2661417	425.2338767	407.7051849	338.6383433	CTNS	0.027013277	261.4871899	-124.7435949	8.447911015	6.036511514	-0.132246873	-0.173702394	-0.054265281	0.081874748	0.105886811	0.111504248	0.146217211	4.898117819	6.197766883	0.13773589	1	1	1	0.026885984	0.01279116	0.7105423	0.016336321	0.195992281	0.833809304	CTNS	ENSG00000040531	cystinosin, lysosomal cystine transporter	-0.190305658	-0.26824173	-0.249947223	-0.327883295
535	33.8	14.02083366	36.5	10.33333333	21.07995554	8.842629627	23.75849327	6.404912987	54.19556022	22.23137063	56.07468391	16.67123004	RTN4R	0.260545795	181.7381688	-84.86908442	4.213757816	3.520460802	-0.87991646	0.076851458	-0.382020884	0.240886831	0.336656855	0.32560267	0.469980582	20.9784433	0.205760137	0.660715327	1	1	1	4.64480278285553e-06	0.650111058	0.41630752	5.64040040541535e-06	0.715866586	0.725804107	RTN4R	ENSG00000040608	reticulon 4 receptor	-1.212122421	-1.72631835	0.10780329	-0.40639264
536	911.0815658	1125.229737	992.7392082	1111.101813	798.5365424	996.311351	879.0003337	983.9995337	1039.488584	1270.829606	1121.195405	1254.621772	PHF23	0.011636556	307.8249641	-147.912482	10.01840989	6.814632428	0.211110077	0.085835572	-0.09847065	0.067271274	0.069371324	0.091553843	0.095048553	11.2076684	0.186862243	1.073303615	1	1	1	0.0008146	0.665541078	0.300200428	0.00067489	0.719979819	0.666189291	PHF23	ENSG00000040633	PHD finger protein 23	0.304266397	0.16234968	0.12370444	-0.018212277
537	6885.445272	5177.443096	7140.465498	4969.500264	6141.129235	4654.521727	6422.842984	4469.131407	7719.973767	5759.113091	7938.267782	5525.890967	INPP4A	0.009148578	384.9855793	-186.4927897	12.5328247	8.837165082	-0.285098479	0.036368167	-0.077360206	0.05836794	0.05971254	0.07953983	0.081710632	64.15673981	0.005431067	0.896350974	1	1	1	1.14904248308257e-15	0.941252461	0.343762037	5.64284190971034e-15	0.782004436	0.694767586	INPP4A	ENSG00000040933	inositol polyphosphate-4-phosphatase type I A	-0.411241052	-0.522829098	0.052460692	-0.059127354
538	1220.419484	955.0951567	1611.287708	1410.860065	899.2727945	715.6083803	1234.406439	1080.120778	1656.253504	1274.729005	2103.236013	1842.873651	RAB27B	0.084574948	352.1979284	-170.0989642	10.28710359	7.106949918	-0.245138942	0.277839039	0.112304757	0.155797698	0.178538016	0.206490958	0.245678532	2.29261764	4.359153835	0.20895939	1	1	1	0.129990528	0.036810585	0.647584249	0.065327987	0.304100311	0.815138658	RAB27B	ENSG00000041353	RAB27B, member RAS oncogene family	-0.353332648	-0.191512107	0.400550447	0.562370987
539	1274.268896	3612.214054	1386.626052	2681.507835	1023.82179	2948.667777	1135.51629	2194.678058	1585.980328	4425.079852	1693.266602	3276.327589	PSMA4	0.048810223	361.8062181	-174.9031091	10.99645448	7.150127878	1.041948297	0.084500897	-0.382442531	0.111648021	0.136249026	0.15110357	0.187076187	80.27373006	1.053646028	4.179221094	1	1	1	3.25974127824545e-19	0.304668866	0.040922504	2.55781902412176e-18	0.588495828	0.347807808	PSMA4	ENSG00000041357	proteasome 20S subunit alpha 4	1.502481248	0.950963553	0.121817355	-0.42970034
540	2.850000022	0.416666667	0.416666667	0.270833333	0.494313349	0.058273576	0.058273576	0.031007681	16.43188505	2.979242458	2.979242458	2.365565322	MYO16	3.643775838	73.35017844	-30.67508922	0.639947827	1.047319002	-1.922787739	-1.922787739	1.492004823	0.893828906	1.343959675	1.343959604	2.009032437	1.578561624	1.578561881	0.551526719	1	1	1	0.208968002	0.208967965	0.457694548	0.097594384	0.525778774	0.747460063	MYO16	ENSG00000041515	myosin XVI	-1.442358114	-0.156725504	-1.442358114	-0.156725504
541	863.0537685	1223.347756	1013.136228	1055.163032	735.7747974	1055.312009	876.2624234	912.7626802	1012.35026	1418.139583	1171.389973	1219.779302	LSG1	0.028967159	310.8894909	-149.4447455	10.00731993	6.760476993	0.348869449	0.160328982	-0.308224856	0.081404542	0.10730873	0.110132056	0.146838787	6.336539969	0.000105471	4.406093816	1	1	1	0.011827538	0.991805928	0.035810753	0.007794915	0.79059635	0.332119695	LSG1	ENSG00000041802	large 60S subunit nuclear export GTPase 1	0.502820393	0.058581089	0.231058465	-0.21318084
542	139.4848795	199.4272227	181.4267583	209.7385406	96.07155471	140.9922613	129.0012078	149.1820865	202.5160483	282.0808517	255.1578329	294.8762579	PARP3	0.108362007	268.4971728	-128.2485864	7.483625605	4.937956205	0.357493166	0.262895832	-0.212483493	0.190236188	0.20995635	0.257647366	0.286655249	2.899453785	0.521040013	0.549453063	1	1	1	0.088609574	0.470398379	0.458541258	0.046866212	0.662879	0.747917475	PARP3	ENSG00000041880	poly(ADP-ribose) polymerase family member 3	0.512663613	0.208136824	0.376902499	0.07237571
543	387.5764533	271.8350769	432.4123401	326.9231686	342.1808403	241.4439647	385.6387002	290.9559097	438.9945006	306.0515889	484.8590968	367.3366122	THAP3	0.009601877	255.9888596	-121.9944298	8.43920857	5.959913128	-0.354717581	0.109466496	0.075063142	0.06355804	0.069558308	0.086313528	0.094523187	44.4562587	4.313210138	0.630633101	1	1	1	2.60104118146269e-11	0.037817535	0.427123183	6.95187466400094e-11	0.305782382	0.729999508	THAP3	ENSG00000041988	THAP domain containing 3	-0.510169344	-0.402382395	0.157541751	0.2653287
544	33.42893595	68.3642623	8.853375319	14.01410039	9.368479781	22.38630118	2.986943023	4.734146424	119.2822939	208.773764	26.2416303	41.48477722	FAM65C	1.371329427	205.4641275	-96.73206376	3.816413012	3.509421871	0.715428336	-1.328623092	-0.256163121	0.649015832	0.725324486	0.768222894	1.008918861	1.340881008	7.244338029	0.064464517	1	1	1	0.24687866	0.007112493	0.79957387	0.112023416	0.149660763	0.850252359	FAM65C	NA	NA	1.010570958	0.607628118	-1.804931678	-2.207874518
545	987.8513528	896.7242551	1023.886229	906.0720324	831.5971716	765.1345848	874.2311415	773.2649826	1173.465145	1050.945031	1199.159993	1061.688485	TDP1	0.024044627	310.287979	-149.1439895	9.889811591	6.895532234	-0.096783827	0.035828461	-0.025458059	0.08784902	0.097422535	0.119118694	0.133720431	2.73697383	0.054408442	0.036245579	1	1	1	0.098050288	0.815562489	0.849009239	0.051110071	0.759812286	0.861052654	TDP1	ENSG00000042088	tyrosyl-DNA phosphodiesterase 1	-0.139481292	-0.176174739	0.051638195	0.014944748
546	221.9596732	363.2368443	242.4896031	290.6771095	184.1289534	306.7268552	204.4359412	245.07492	267.5630076	430.157982	287.6265654	344.764703	AIFM2	0.030640952	266.7663366	-127.3831683	8.097552256	5.402495713	0.492559372	0.088463122	-0.311305146	0.095336412	0.113832694	0.129121126	0.156514121	17.53623881	0.640054137	3.956084365	1	1	1	2.81883485529439e-05	0.423691194	0.046702219	3.00717923850143e-05	0.642795292	0.362277307	AIFM2	ENSG00000042286	apoptosis inducing factor mitochondria associated 2	0.708094072	0.260511999	0.127077378	-0.320504696
547	68.8	45.5	77	51.5	52.54445234	35.23897628	60.32631434	40.01483047	90.08448636	58.74886897	98.28215207	66.28167529	SPATA7	0.080027419	204.5396159	-96.26980795	5.852031191	4.231203745	-0.413491419	0.112601677	0.011267805	0.137522562	0.189508232	0.185512496	0.260748893	9.802580229	0.823548377	0.001867384	1	1	1	0.001742672	0.364144742	0.96553155	0.001356173	0.613110515	0.875232116	SPATA7	ENSG00000042317	spermatogenesis associated 7	-0.58599632	-0.571156701	0.160247088	0.175086707
548	1028.021905	1243.734695	1102.795489	1214.188001	923.5750024	1126.160238	998.4193121	1099.553601	1144.280687	1373.584272	1218.083301	1340.773656	MED17	0.006242114	311.9492238	-149.9746119	10.16884282	6.935391755	0.190482228	0.070211834	-0.094254996	0.054663134	0.052439225	0.074570392	0.071587619	15.36742016	0.089859226	1.733536256	1	1	1	8.85011711470997e-05	0.764356196	0.187959914	8.68221779859932e-05	0.747332823	0.575480595	MED17	ENSG00000042429	mediator complex subunit 17	0.274564582	0.138706635	0.101199201	-0.034658746
549	688.4723464	525.5785571	741.555898	532.9352322	591.0273946	456.2014729	644.8991926	462.8381227	801.9834207	605.5061987	852.6993926	613.6485908	RETSAT	0.020559489	285.6203937	-136.8101969	9.252805152	6.534475152	-0.269975483	0.074275391	-0.06037516	0.077863665	0.0913378	0.105510253	0.125481111	23.23973198	0.266966114	0.231504733	1	1	1	1.43011957481276e-06	0.605374228	0.630410329	1.88404428363591e-06	0.70210957	0.81057957	RETSAT	ENSG00000042445	retinol saturase	-0.388843914	-0.475834883	0.107006944	0.020015975
550	444.2923794	912.3922746	318.8821613	464.5791845	248.5864021	530.2353818	184.624282	270.0475879	794.0728728	1569.981354	550.771717	799.2436458	CAPG	0.273419664	332.2445068	-160.1222534	8.886073881	6.096482858	0.719587165	-0.331661224	-0.343276783	0.296271622	0.330394208	0.407345498	0.44950266	5.706713019	2.464131425	0.583209154	1	1	1	0.016900155	0.116472071	0.445057177	0.010760381	0.446151744	0.739671483	CAPG	ENSG00000042493	capping actin protein, gelsolin like	1.036481665	0.541486018	-0.477212381	-0.972208029
551	386.8426003	514.2243769	374.9941581	428.134557	327.7173292	442.1607172	322.2043109	368.1195976	456.6349842	598.0330218	436.4330763	497.9338238	AP2S1	0.022435442	270.7498394	-129.3749197	8.718180704	5.958017893	0.284641808	-0.031107445	-0.152114724	0.084625743	0.098631878	0.114858572	0.134333318	9.157284332	1.595071143	1.282256849	1	1	1	0.002477299	0.206603103	0.257479834	0.001878027	0.524079286	0.638006666	AP2S1	ENSG00000042753	adaptor related protein complex 2 subunit sigma 1	0.409729577	0.190719835	-0.04476103	-0.263770772
552	71.28787976	69.75465041	54.18638505	60.14723011	60.98262778	56.9765633	44.03112675	45.20298946	83.33458209	85.39846862	66.68383349	80.03208048	TG	0.092780526	214.386478	-101.193239	5.960006038	4.266726324	-0.021742233	-0.274296645	0.126107946	0.079661883	0.087759237	0.093274618	0.098472545	0.001932893	8.060355731	1.640040522	1	1	1	0.964932559	0.00452443	0.200319908	0.320903054	0.122526122	0.586959787	TG	ENSG00000042832	thyroglobulin	-0.030928803	0.147974762	-0.38944139	-0.210537825
553	1497.636402	907.4826981	1356.993041	708.0077275	930.4910969	577.2014694	872.7111821	456.0322148	2410.463465	1426.754593	2110.010909	1099.209499	ADAM28	0.190315786	359.7477639	-173.873882	9.993754954	7.311643413	-0.500968912	-0.098616881	-0.149602612	0.24282189	0.271659798	0.330230986	0.371694127	9.875576404	0.440053518	0.161996993	1	1	1	0.001674871	0.507096626	0.68732455	0.001307061	0.674517635	0.827398272	ADAM28	ENSG00000042980	ADAM metallopeptidase domain 28	-0.722119457	-0.93760283	-0.142174314	-0.357657687
554	857.9580484	953.4009794	884.2278657	838.4507062	744.8005261	835.9049418	775.2176604	735.0134053	988.3075898	1087.412434	1008.566959	956.4445786	DCUN1D1	0.012765244	299.6486114	-143.8243057	9.786066599	6.754555204	0.105480366	0.030159592	-0.158639371	0.072162638	0.072915645	0.098527885	0.099834461	0.1753773	0.436111686	2.524997801	1	1	1	0.675376389	0.509005174	0.112054937	0.248631589	0.674905963	0.487761125	DCUN1D1	ENSG00000043093	defective in cullin neddylation 1 domain containing 1	0.152007852	-0.076603255	0.043461194	-0.185149913
555	5903.422912	5913.352875	6470.58576	6614.825597	4820.361971	4909.743201	5386.666201	5503.823472	7229.83093	7122.112255	7772.614548	7950.094675	JADE2	0.041183093	405.2850322	-196.6425161	12.59316457	8.683287616	0.001680656	0.091734302	0.020366138	0.103409854	0.12402387	0.138963625	0.170895071	0.021193152	0.943953329	0.014202287	1	1	1	0.884254	0.331263216	0.905138022	0.301939684	0.600089063	0.86863814	JADE2	ENSG00000043143	jade family PHD finger 2	0.002424263	0.031801938	0.132323205	0.16170088
556	9848.397312	13433.8829	9718.328304	11077.75117	8782.055275	12083.29132	8744.623866	9968.172791	11044.21762	14935.4348	10800.45368	12310.83906	LCP2	0.009559429	411.2535417	-199.6267709	13.4114547	9.195064012	0.310471357	-0.013295114	-0.179546278	0.058468503	0.062073514	0.079512662	0.084085002	25.7733924	2.789131396	4.559484465	1	1	1	3.83945149381399e-07	0.094905657	0.032736926	5.54628408732461e-07	0.41895074	0.326109502	LCP2	ENSG00000043462	lymphocyte cytosolic protein 2	0.447876393	0.188866747	-0.019178835	-0.278188481
557	679.5077884	412.2630994	782.8988291	514.9702802	530.0785834	327.7003067	624.5468479	410.4509149	871.0611011	518.6472508	981.4004805	646.1050027	TRIT1	0.05918497	304.4155981	-146.2077991	9.149811737	6.521368695	-0.499706959	0.141634783	0.080812671	0.126705831	0.151563532	0.170965735	0.208012582	19.36390225	1.962459539	0.150931441	1	1	1	1.08029896518326e-05	0.161250519	0.697646825	1.23273988249072e-05	0.489247198	0.830150976	TRIT1	ENSG00000043514	tRNA isopentenyltransferase 1	-0.719551123	-0.603379501	0.204055797	0.320227419
558	21.56566365	28.59028052	71.14266985	113.5435726	5.777672161	8.589344751	21.50921045	34.37782396	80.4957145	95.16490071	235.3075435	375.0133482	ADRB1	1.81276443	250.3804386	-119.1902193	5.008763671	3.071102404	0.281964414	1.193584891	0.185534953	0.671990583	0.831884085	0.907771271	1.140248348	0.447795541	3.628511034	0.026476012	1	1	1	0.50338368	0.056797609	0.870743221	0.198848533	0.361191853	0.864240777	ADRB1	ENSG00000043591	adrenoceptor beta 1	0.390994165	0.666971786	1.676723607	1.952701227
559	1078.215179	856.8216423	1043.661937	788.2697762	927.0619095	744.83643	908.057658	685.4723126	1254.013309	985.6436892	1199.516605	906.4833526	CUL7	0.017786376	307.510189	-147.7550945	9.854744673	6.983062341	-0.229832563	-0.03257144	-0.050817951	0.077062241	0.084447166	0.104647572	0.115942251	19.67346212	0.490769645	0.192110387	1	1	1	9.18683567491893e-06	0.483584184	0.661165934	1.06136254624845e-05	0.667558631	0.819960224	CUL7	ENSG00000044090	cullin 7	-0.331232925	-0.404445738	-0.046946398	-0.12015921
560	1011.251058	2045.656424	1432.370928	2277.853437	833.1209499	1714.442769	1200.958435	1910.14898	1227.467274	2440.857332	1708.374259	2716.341152	CTNNA1	0.035332482	343.2950091	-165.6475046	10.67116883	6.918943514	0.704530492	0.348142828	-0.240628031	0.098859533	0.116592889	0.133374606	0.159978682	52.23148402	4.596308296	2.262393806	1	1	1	4.93288754399448e-13	0.03204088	0.132549031	1.66781395426569e-12	0.293686812	0.511818045	CTNNA1	ENSG00000044115	catenin alpha 1	1.015701784	0.668896143	0.501844849	0.155039207
561	1795.127042	1235.346793	1846.336915	1292.597419	1576.325259	1094.788149	1637.843624	1145.938343	2044.299601	1393.951607	2081.370868	1458.026165	PHKA2	0.01203438	316.910109	-152.4550545	10.55824726	7.492831074	-0.37372406	0.028127835	0.017174127	0.066316042	0.069528978	0.090173487	0.095220891	58.86995438	0.248727066	0.03253006	1	1	1	1.68444818822241e-14	0.617972819	0.856869236	7.05587772407245e-14	0.706714589	0.86202693	PHKA2	ENSG00000044446	phosphorylase kinase regulatory subunit alpha 2	-0.538805924	-0.514058302	0.04055761	0.065305232
562	11.1776431	36.21123252	22.12743645	44.43279037	7.347698423	26.08734396	15.60631458	31.84563444	17.00392395	50.26396564	31.37341884	61.99508645	CNTLN	0.130209767	177.5361869	-82.76809345	4.698489037	2.413915631	1.17545373	0.682902676	-0.478294318	0.214045157	0.265996164	0.277700859	0.354082825	26.55826953	4.748014943	1.824654824	1	1	1	2.55707816013909e-07	0.029332112	0.176760198	3.78655778252451e-07	0.283889207	0.563511136	CNTLN	ENSG00000044459	centlein	1.611503241	0.974128555	0.925370424	0.287995738
563	10432.00131	33665.16745	10753.33561	23440.99166	8507.664586	27950.4032	8927.161751	19461.74114	12791.60106	40548.37748	12953.07848	28233.86079	HSPA5	0.054013311	462.3392859	-225.1696429	14.06070134	9.25263341	1.171585565	0.030337865	-0.392315291	0.10403605	0.140839541	0.140852288	0.194580824	98.81972592	3.25323535	4.065092154	1	1	1	2.76565872489742e-23	0.071282626	0.043778296	3.56481113949057e-22	0.383640128	0.354985465	HSPA5	ENSG00000044574	heat shock protein family A (Hsp70) member 5	1.69014525	1.124176749	0.043764155	-0.522204346
564	72.84593528	30.29325184	39.89512686	19.97907004	28.68135996	11.76233507	15.29817096	8.189975193	185.0166901	78.01861634	104.0399634	48.7380279	DSG2	0.787898751	229.9616225	-108.9808112	4.914210633	4.288346735	-0.877421759	-0.602092553	0.185852804	0.475560869	0.608781965	0.690275201	0.837209022	3.854757149	0.934214238	0.04927997	1	1	1	0.049605108	0.333770247	0.824320949	0.02810734	0.601243042	0.857895531	DSG2	ENSG00000046604	desmoglein 2	-1.238666929	-0.962978212	-0.852589573	-0.576900857
565	291.1785778	284.1987784	333.5636633	273.841331	247.0402155	244.3610032	287.2882536	235.5257362	343.2030855	330.531241	387.2929578	318.3901505	GEMIN8	0.021297594	260.082415	-124.0412075	8.197737158	5.673936749	-0.024262831	0.135896993	-0.173022055	0.083870209	0.096789775	0.11322304	0.132612775	3.096253708	0.250773665	1.702284759	1	1	1	0.078472684	0.616530842	0.191989451	0.042121242	0.706213149	0.579687807	GEMIN8	ENSG00000046647	gem nuclear organelle associated protein 8	-0.034882603	-0.283681789	0.195430358	-0.053368827
566	5009.290589	4245.755824	5539.286432	4675.710603	3984.340572	3446.411882	4515.930694	3810.205547	6297.903444	5230.495695	6794.544968	5737.818964	OFD1	0.051785043	399.8582755	-193.9291378	12.22183504	8.519049585	-0.165374452	0.100571383	-0.004110086	0.116797186	0.139085872	0.155253421	0.191604077	3.071252502	0.702993659	0.000460142	1	1	1	0.079688054	0.401779606	0.982885946	0.042710727	0.633830925	0.876195316	OFD1	ENSG00000046651	OFD1 centriole and centriolar satellite protein	-0.23853312	-0.244466408	0.145066285	0.139132997
567	1.225	0.4375	1.541666667	1.229166667	0.309163977	0.089430984	0.458159288	0.35000032	4.853815815	2.140267748	5.187575968	4.316712319	GPM6B	1.650932588	80.40761739	-34.2038087	0.878653262	0.202940844	-1.029619417	0.229923238	0.803091768	0.702461386	1.072175042	0.936330956	1.394120332	0.65497985	0.728704462	0.331840834	1	1	1	0.41833786	0.393303445	0.564577144	0.171852722	0.628880202	0.789060311	GPM6B	ENSG00000046653	glycoprotein M6B	-0.63024338	-0.189270351	0.191969501	0.63294253
568	2418.999767	1361.499999	3020.166476	1752.666736	2067.651582	1178.924832	2617.519852	1518.189856	2830.051216	1572.34982	3484.751237	2023.357404	WDR37	0.031645251	341.2131923	-164.6065961	10.97068159	7.791109414	-0.574767103	0.221957819	0.030593626	0.080071772	0.108664307	0.108354681	0.150020993	55.61427772	10.07892245	0.041587023	1	1	1	8.81808430467304e-14	0.00149975	0.83840901	3.30449936263737e-13	0.060565634	0.860832202	WDR37	ENSG00000047056	WD repeat domain 37	-0.82875068	-0.784731077	0.320098775	0.364118378
569	1412.010612	1402.167081	1697.085056	1354.72869	1231.686751	1233.293395	1493.389205	1191.668052	1618.734606	1594.164479	1928.564689	1540.101557	YTHDC2	0.010363061	319.1131233	-153.5565617	10.51333949	7.252769933	-0.0069957	0.183897452	-0.218315202	0.069709226	0.065429174	0.095471825	0.089216378	7.821843824	0.660564194	5.987958412	1	1	1	0.005161851	0.416360832	0.014403864	0.003657675	0.639614207	0.25918002	YTHDC2	ENSG00000047188	YTH domain containing 2	-0.010085494	-0.324840232	0.265136424	-0.049618314
570	337.6605132	197.5336147	316.4476716	169.8561634	266.9832611	158.4032698	254.8170888	136.1466262	427.0478296	246.3303249	392.9843534	211.9120911	CTPS2	0.048544491	262.5540802	-125.2770401	7.898263681	5.822040992	-0.536132221	-0.064883099	-0.086073691	0.119823994	0.141864174	0.163136882	0.19432937	35.81009765	0.72866919	0.19618417	1	1	1	2.17517602303511e-09	0.393314896	0.657818666	4.395974681251e-09	0.628880202	0.819443936	CTPS2	ENSG00000047230	CTP synthase 2	-0.770456485	-0.893736504	-0.093320987	-0.216601005
571	430.8211473	563.5222877	460.8169385	568.1263834	367.9766846	487.9853404	398.8204123	492.000377	504.3984273	650.7518617	532.4508082	656.0311793	ATP6V1H	0.02170169	276.9020974	-132.4510487	8.976212568	6.065693033	0.268513852	0.067307835	-0.05917082	0.08044564	0.094566763	0.109089112	0.129756118	13.38966604	0.179593779	0.20795027	1	1	1	0.000253014	0.671722573	0.648378727	0.000229574	0.721740941	0.815333988	ATP6V1H	ENSG00000047249	ATPase H+ transporting V1 subunit H	0.386596643	0.301427972	0.096887192	0.01171852
572	4563.421964	4553.377638	5240.756613	4454.965893	4264.236591	4273.866802	4920.102815	4181.66242	4883.598642	4851.16848	5582.308117	4746.131828	POLR2B	0.002562568	361.4733637	-174.7366819	12.19972637	8.425828052	-0.002203477	0.138393107	-0.160242998	0.034596736	0.032779535	0.047274004	0.044713973	15.71455672	1.654026385	12.84315143	1	1	1	7.36551444700388e-05	0.198411803	0.000338717	7.31740883265228e-05	0.517003201	0.04248176	POLR2B	ENSG00000047315	RNA polymerase II subunit B	-0.003178248	-0.234312178	0.199618198	-0.031515731
573	2560.585157	1680.343242	3001.227672	2164.132567	2173.444362	1446.7022	2589.123122	1865.712671	3016.684697	1951.717092	3478.925921	2510.28459	FAM214A	0.026827447	348.6982598	-168.3491299	11.15369785	7.847991088	-0.421237726	0.15878562	0.094235917	0.083633998	0.100838442	0.112379415	0.138901876	28.80033069	6.03939656	0.46027427	1	1	1	8.02374115021796e-08	0.013990065	0.497495821	1.28329618692098e-07	0.201916124	0.764895852	FAM214A	NA	NA	-0.607422576	-0.471578026	0.228996534	0.364841084
574	10591.50761	8879.591531	13283.86778	11240.58509	9146.989869	7768.996002	11641.90264	9850.131702	12264.14755	10148.9492	15157.41444	12827.31612	ARAP2	0.021799736	421.2815448	-204.6407724	13.40241387	9.26780779	-0.176296954	0.226497839	0.009277501	0.074810032	0.090459939	0.100410284	0.124448217	7.61773994	9.354089412	0.005557566	1	1	1	0.005779688	0.002224885	0.940573486	0.004062177	0.077801034	0.871966382	ARAP2	ENSG00000047365	ArfGAP with RhoGAP domain, ankyrin repeat and PH domain 2	-0.254316483	-0.240938396	0.326739705	0.340117791
575	7615.929086	6918.104099	8555.055709	7167.942674	7012.922806	6412.713218	7932.790987	6645.965883	8270.78487	7463.325226	9226.132178	7730.915729	TPR	0.00545444	379.3245307	-183.6622654	12.88007392	8.937997265	-0.096100228	0.116280433	-0.080803513	0.04208542	0.046077779	0.057040708	0.063115954	19.5215119	2.52567987	1.639012182	1	1	1	9.94731406096108e-06	0.112006496	0.200461055	1.14500003020114e-05	0.440279575	0.586983727	TPR	ENSG00000047410	translocated promoter region, nuclear basket protein	-0.138624218	-0.25518552	0.167736412	0.051175109
576	1.25	1.229166668	0.125	0.895833333	0.212677689	0.243374928	0.00850427	0.167250396	7.346797908	6.2079143	1.837312359	4.798298711	CP	3.282770289	76.3777885	-32.18889425	0.697422962	0.223143551	-0.016807117	-2.302585093	1.986247764	0.903633167	1.224448581	1.642257922	2.028029766	0.524992566	1.077297418	0.959219928	1	1	1	0.468719731	0.29930293	0.327383495	0.188209986	0.586826021	0.684765921	CP	ENSG00000047457	ceruloplasmin	-0.013420515	0.752907138	-1	-0.233672347
577	644.5324559	688.6977518	708.3393167	681.1141036	550.7891047	595.4792357	612.8476592	589.1258451	754.2307629	796.5090383	818.7101314	787.4657444	KIAA0556	0.016200575	295.8041976	-141.9020988	9.41432057	6.468525179	0.066277319	0.09439806	-0.105470713	0.080190405	0.082253341	0.109028852	0.112593176	0.031290788	0.173713267	0.877484858	1	1	1	0.859593204	0.676832576	0.348891483	0.295935987	0.72359234	0.697135883	KIAA0556	NA	NA	0.095474631	-0.056462822	0.135986282	-0.015951172
578	744.0000463	615.6666995	755.5000195	675.3332979	624.0746815	524.1044308	643.5269493	575.061573	886.9708791	723.2251104	886.9562962	793.0890963	DTNBP1	0.038867892	303.1020662	-145.5510331	9.410798669	6.612041097	-0.189335352	0.01533871	0.077161888	0.089679109	0.121618313	0.121412164	0.167971287	3.149985858	0.439987791	0.211025819	1	1	1	0.075927621	0.507128348	0.645964563	0.040916607	0.674517635	0.815082655	DTNBP1	ENSG00000047579	dystrobrevin binding protein 1	-0.272749574	-0.161605736	0.022099604	0.133243442
579	11.6	19.16666667	11.66666667	15.68750002	6.2788879	11.16332782	6.663768618	9.07492733	21.43054665	32.90784945	20.4255458	27.11841625	XK	0.404170775	173.8534563	-80.92672813	3.654784303	2.451005098	0.502167561	0.005730675	-0.206039116	0.3131695	0.417291596	0.423936645	0.577724061	1.870305358	0.133460055	0.127191604	1	1	1	0.171440111	0.71487117	0.721361838	0.082662474	0.733179215	0.837466904	XK	ENSG00000047597	X-linked Kx blood group antigen, Kell and VPS13A binding protein	0.678548908	0.39773092	0.007613184	-0.273204803
580	0.475	1.708333334	0.895833345	0.270833333	0.072004995	0.416378769	0.194496863	0.03681782	3.13346318	7.009009585	4.126119918	1.992260678	ANO2	2.527140721	73.84355643	-30.92177822	0.700691983	-0.744440475	1.279958712	0.634439593	-2.476209483	0.962540467	1.202179915	1.238435803	1.757569828	0.019177258	0.458458295	1.984950076	1	1	1	0.889859513	0.498345374	0.158869896	0.30327546	0.672114888	0.544438267	ANO2	ENSG00000047617	anoctamin 2	0.876690358	-0.577057312	0.362117194	-1.091630476
581	304.1663409	544.804547	324.7487513	453.4561107	251.87892	459.006098	273.1030294	381.7144192	367.3080817	646.6406344	386.1610459	538.6813649	C12orf4	0.029661247	276.4907748	-132.2453874	8.633788541	5.717574726	0.582852375	0.065477085	-0.2490057	0.096237872	0.110531912	0.1306449	0.151691363	35.3520862	0.451870843	2.694615909	1	1	1	2.75173661983297e-09	0.501447857	0.10068775	5.47729630088088e-09	0.672678677	0.470808672	C12orf4	ENSG00000047621	chromosome 12 open reading frame 4	0.838788568	0.480381324	0.094163803	-0.264243441
582	120.8717141	250.8088202	96.39386643	125.1009779	76.3257395	164.3919652	62.49487853	81.51321609	191.4160459	382.6529127	148.6806232	191.9965304	SCML1	0.172233352	262.9065047	-125.4532523	7.084471906	4.794729769	0.729961208	-0.226287195	-0.469282547	0.234550786	0.262275601	0.322680632	0.360078214	7.17855776	3.474445937	1.698537398	1	1	1	0.007377999	0.06232359	0.192479365	0.00507178	0.37274388	0.58041397	SCML1	ENSG00000047634	Scm polycomb group protein like 1	1.046965497	0.37267664	-0.323460497	-0.997749354
583	3666.655646	4351.053199	3234.345421	3936.081807	3055.288968	3682.864438	2738.69154	3333.411564	4400.357468	5140.472656	3819.703734	4647.712919	WWC3	0.029161266	376.5151163	-182.2575581	11.87965934	8.207035257	0.171137952	-0.125453414	0.025221247	0.093064185	0.105362876	0.125593267	0.144626065	6.531489791	1.276370346	0.030411649	1	1	1	0.010598116	0.258575	0.861559476	0.007050464	0.56059154	0.862640884	WWC3	ENSG00000047644	WWC family member 3	0.246838	0.283206941	-0.180938442	-0.144569502
584	8.510247878	5.034142471	4.227294895	2.977629797	2.848898745	1.862354864	1.501442446	1.000465052	25.42186488	13.60782035	11.90190286	8.862157837	ARHGAP6	0.982666485	136.7980003	-62.39900017	2.162535476	2.14127107	-0.525027872	-0.699708786	0.174593202	0.558335998	0.647397416	0.678353564	0.919647581	0.915145191	1.52760211	0.036042242	1	1	1	0.338752924	0.216472682	0.849428286	0.145097013	0.530825838	0.861052654	ARHGAP6	ENSG00000047648	Rho GTPase activating protein 6	-0.656334184	-0.394155542	-0.863418394	-0.601239751
585	1.075000082	0.416666631	2.187499949	0.916666605	0.22039334	0.073006151	0.574046132	0.208308834	5.24346688	2.378033615	8.335838809	4.033807145	FAM184B	2.33812998	82.47482014	-35.23741007	0.85173247	0.072320738	-0.94778956	0.710438578	0.0780188	0.808501102	1.2014007	1.058090037	1.575040667	1.349154748	0.905077183	0.002453663	1	1	1	0.245425939	0.34142397	0.96049337	0.111465105	0.604363013	0.874720755	FAM184B	ENSG00000047662	family with sequence similarity 184 member B	-0.550611089	-0.73382591	0.619313925	0.436099104
586	4563.789235	7204.794945	4457.90233	6328.642187	4092.571883	6505.604277	4024.967456	5715.164292	5089.262395	7979.131223	4937.404688	7007.972105	MAP4	0.006857852	377.0338336	-182.5169168	12.44199063	8.42590853	0.456593518	-0.023474925	-0.106186135	0.055601865	0.052163008	0.076213631	0.071219133	126.611655	1.499648764	2.223014352	1	1	1	2.25926288528893e-29	0.220725413	0.135967363	5.1258044468325e-28	0.533476674	0.513981869	MAP4	ENSG00000047849	microtubule associated protein 4	0.658609348	0.505435348	-0.033859651	-0.187033651
587	2586.172611	2051.275832	2907.020228	2012.44746	2337.25069	1864.662282	2644.221816	1829.571971	2861.605218	2256.56548	3195.937101	2213.602332	GOPC	0.005248792	337.6338204	-162.8169102	11.20177073	7.857934305	-0.23171707	0.116949554	-0.136059887	0.051634544	0.046927948	0.070730962	0.063974779	91.42680929	0.513319376	4.523167039	1	1	1	1.15796940759028e-21	0.473705443	0.033438877	1.23534074895694e-20	0.663599644	0.326779829	GOPC	ENSG00000047932	golgi associated PDZ and coiled-coil motif containing	-0.334151664	-0.530369478	0.168660994	-0.02755682
588	6967.240982	5523.074153	8364.310776	7359.070552	5574.952376	4508.663554	6894.819475	6058.518165	8707.239743	6765.71843	10146.99442	8938.806144	USP28	0.056564359	415.8678899	-201.933945	12.73262874	8.848974583	-0.232284687	0.182754633	0.104244391	0.113742617	0.144346511	0.14820934	0.199530228	3.186610151	5.238273726	0.272953078	1	1	1	0.07424382	0.022095188	0.601357666	0.040123007	0.249996518	0.802439944	USP28	ENSG00000048028	ubiquitin specific peptidase 28	-0.335061831	-0.184699543	0.263624621	0.41398691
589	58.36093977	68.84677283	44.22003301	37.72599418	36.27610547	44.52340564	27.68953497	23.67517111	93.89098545	106.4581215	70.61914625	60.11574871	HDAC9	0.226246159	220.1696461	-104.0848231	5.594734319	4.066646826	0.165236525	-0.277468905	-0.324065089	0.242595691	0.303251111	0.342098091	0.419707391	0.000413196	3.098593158	0.596171569	1	1	1	0.98378234	0.078359983	0.440042485	0.324884483	0.398355961	0.736433616	HDAC9	ENSG00000048052	histone deacetylase 9	0.234679527	-0.223659769	-0.392551887	-0.850891183
590	899.5748704	1294.120012	930.4389957	1269.668922	740.8479963	1084.525818	779.4761211	1064.049063	1092.309018	1544.220135	1110.639186	1515.023345	TSPAN17	0.034344328	320.0376082	-154.0188041	10.08572456	6.801922286	0.36366393	0.033734228	-0.05280899	0.099044293	0.115285364	0.133775054	0.158344363	18.06161286	0.002872647	0.111227071	1	1	1	2.13870146560781e-05	0.957256181	0.738751435	2.3231214041636e-05	0.784068867	0.840479581	TSPAN17	ENSG00000048140	tetraspanin 17	0.524167665	0.44805499	0.048615062	-0.027497612
591	167.2	329.8333333	161	264.1666667	135.8011175	274.1702691	133.1051714	219.3001197	205.8586889	396.7973192	194.7407432	318.2124473	NOP16	0.05032917	256.799236	-122.399618	7.769590023	5.119190701	0.679396776	-0.037786336	-0.184220924	0.10612207	0.141969295	0.143823185	0.196462262	35.31712645	1.941308218	0.879264681	1	1	1	2.80157591183103e-09	0.16352656	0.348403156	5.5698673429315e-09	0.491926452	0.697083401	NOP16	ENSG00000048162	NOP16 nucleolar protein	0.975926896	0.710905617	-0.054183892	-0.319205172
592	12.8	0.5625	4.166666674	0.270833333	5.797217758	0.158083596	1.88820986	0.050259976	28.261833	2.001512228	9.194481787	1.459425579	CC2D2A	0.738423749	96.37266767	-42.18633384	1.524512087	2.549445171	-3.124809316	-1.122328814	0.391441305	0.40411585	0.763332292	0.57129683	1.218277664	24.94205359	4.21751286	0.103238275	1	1	1	5.90795379558214e-07	0.040008765	0.74797765	8.26065233125672e-07	0.314127852	0.843331015	CC2D2A	ENSG00000048342	coiled-coil and C2 domain containing 2A	-3.142740173	-2.023458975	-1.417362551	-0.298081353
593	779.6524896	667.0062914	820.7428367	621.2356336	663.2831747	572.9713266	705.791309	533.7891059	916.4381484	776.4740958	954.4164052	723.0078476	RRM2B	0.015450435	295.3535495	-141.6767748	9.476794113	6.658848294	-0.156048816	0.051361534	-0.12245056	0.082472594	0.080992242	0.112828065	0.110384613	16.27565176	0.019685726	1.230564774	1	1	1	5.47631372873919e-05	0.888418357	0.267297231	5.55951406552163e-05	0.775471733	0.645072086	RRM2B	ENSG00000048392	ribonucleotide reductase regulatory TP53 inducible subunit M2B	-0.22481878	-0.401225959	0.074006505	-0.102400674
594	1617.40524	2327.242302	1853.40397	2245.572625	1384.865764	2018.907118	1608.81769	1949.639785	1888.99154	2682.66761	2135.174357	2586.424658	ZNF800	0.018678392	341.5944493	-164.7972247	10.97188348	7.388578441	0.363860844	0.136200771	-0.17192422	0.079193851	0.08534784	0.107086015	0.116958442	21.77702988	0.255455276	2.16078213	1	1	1	3.06244703922106e-06	0.613259776	0.141572613	3.84264838303573e-06	0.705104346	0.522395599	ZNF800	ENSG00000048405	zinc finger protein 800	0.524668312	0.27677014	0.196382664	-0.051515508
595	1.450000008	0.916666669	0.270833333	0.916666667	0.183270189	0.12976838	0.026022048	0.12976847	11.47213321	6.475212092	2.818790181	6.475207576	TNFRSF17	4.878469876	81.22487236	-34.61243618	0.665380979	0.371563562	-0.458574937	-1.677815216	1.677815214	1.055284354	1.452075207	1.594392796	2.128821264	0.091988914	0.486213264	0.621169119	1	1	1	0.761663729	0.485621361	0.430613166	0.271796325	0.667865926	0.73103605	TNFRSF17	ENSG00000048462	TNF receptor superfamily member 17	-0.354182297	0.592824619	-0.947006917	-1.26E-09
596	650.2121647	494.9565314	591.6188454	379.5169545	572.9676705	439.8175947	526.4261629	336.8326722	737.8703563	557.0081118	664.884998	427.6102963	SNX29	0.012309647	272.7464646	-130.3732323	8.997034424	6.477298717	-0.272828774	-0.094436132	-0.17113454	0.064525216	0.073739488	0.087848493	0.10132945	51.62802681	6.777463231	2.852357582	1	1	1	6.7077171279337e-13	0.0092316	0.09124005	2.2302879472698e-12	0.168383925	0.454837172	SNX29	ENSG00000048471	sorting nexin 29	-0.39291397	-0.639143768	-0.136023145	-0.382252943
597	523.2104752	734.8276264	580.3709762	596.8215486	432.3730104	616.3777164	486.7259043	500.3949204	633.1320291	876.0401717	692.0331692	711.8296897	MRPS10	0.027869668	294.3782266	-141.1891133	9.239847609	6.259983821	0.339652128	0.103683692	-0.311701486	0.097293447	0.106132919	0.132382478	0.145397671	5.72269004	0.342393635	4.595818283	1	1	1	0.016747053	0.558450819	0.03205004	0.010673744	0.689918223	0.323390047	MRPS10	ENSG00000048544	mitochondrial ribosomal protein S10	0.48922166	0.040255851	0.149312867	-0.299652943
598	3407.72829	3144.633278	3822.916092	3483.357804	3042.910641	2833.560984	3447.427755	3140.979429	3816.284297	3489.855524	4239.302022	3863.056688	RSF1	0.008817416	362.4659246	-175.2329623	11.75803204	8.133801158	-0.0803486	0.114967628	-0.012668192	0.057771109	0.059208085	0.078209885	0.080846894	4.670801461	2.77162708	0.024552887	1	1	1	0.030679607	0.095948586	0.875486326	0.018347887	0.420308027	0.865282798	RSF1	ENSG00000048649	remodeling and spacing factor 1	-0.115883117	-0.134158087	0.16581726	0.147542291
599	3987.678208	3442.505939	4377.937583	3456.447515	3636.021713	3157.70849	4016.978845	3170.719311	4373.34503	3752.989605	4771.331445	3767.924011	VPS13D	0.005195439	351.0970787	-169.5485393	11.88822828	8.290964438	-0.147009482	0.093368583	-0.089326928	0.047101536	0.045813629	0.064390783	0.062618072	38.93482761	0.688498736	2.035004723	1	1	1	4.38192758248236e-10	0.406675486	0.153713707	9.89691318829764e-10	0.635654792	0.53615048	VPS13D	ENSG00000048707	vacuolar protein sorting 13 homolog D	-0.212032571	-0.340873535	0.134670149	0.005829186
600	11581.69292	11441.96102	12120.92288	10713.4074	9907.891121	9934.063555	10530.31586	9305.242076	13538.26048	13178.74315	13951.79152	12334.67085	CELF2	0.020653879	422.8967303	-205.4483652	13.48032782	9.357180933	-0.012138265	0.045507469	-0.111298873	0.079639863	0.088950452	0.107124565	0.122006652	1.387892749	0.028887754	0.8321747	1	1	1	0.238761286	0.865038465	0.361644445	0.10898115	0.772791975	0.703104684	CELF2	ENSG00000048740	CUGBP Elav-like family member 2	-0.017510294	-0.178066511	0.065647858	-0.094908358
601	4215.064745	5447.048043	4447.076831	4939.02771	3826.045345	4974.949812	4061.690796	4511.291147	4643.638327	5963.94607	4869.029509	5407.319972	FAM120A	0.00500184	384.2148849	-186.1074425	12.21806783	8.346420231	0.256408866	0.053582036	-0.151487363	0.049404709	0.045042412	0.067681441	0.06142247	32.66069037	0.230452916	6.082726117	1	1	1	1.09734203756603e-08	0.631188202	0.013650996	1.99063445736259e-08	0.710529512	0.254789384	FAM120A	ENSG00000048828	family with sequence similarity 120A	0.369842403	0.151337426	0.077284686	-0.141220291
602	882.1546643	1027.645716	956.5746306	875.3119545	779.7887925	915.9154115	852.489488	779.8436842	997.9584976	1153.00573	1073.368102	982.4674268	R3HDM1	0.008356632	299.5229186	-143.7614593	9.865414153	6.782367397	0.152658355	0.080991413	-0.241436824	0.062930762	0.060431972	0.086112266	0.082493046	0.315733573	0.431807992	8.565886851	1	1	1	0.574182964	0.511103125	0.003425201	0.220543485	0.675239376	0.149726056	R3HDM1	ENSG00000048991	R3H domain containing 1	0.220008158	-0.127940391	0.116718816	-0.231229733
603	124.2682432	166.0430446	90.86261054	96.47683545	109.736791	139.8628586	76.19987423	75.73657741	140.7239644	197.1237607	108.3468192	122.8967574	COL9A2	0.39029378	272.3312808	-130.1656404	6.767950973	4.822442481	0.289804579	-0.313093889	-0.229850238	0.063447853	0.062777976	0.064801542	0.063779979	20.35566411	23.83346502	12.98736892	1	1	1	6.43024682889408e-06	1.0504029924121e-06	0.000313599	7.6167011300096e-06	0.000176513	0.039721011	COL9A2	ENSG00000049089	collagen type IX alpha 2 chain	0.41519919	0.085581633	-0.447471035	-0.777088592
604	92.85167163	111.9614625	91.65648239	92.9606326	73.40988966	90.57875912	73.74671122	74.91922089	117.4423905	138.3919278	113.9157343	115.3466241	ERCC8	0.056888126	219.3055431	-103.6527716	6.58583456	4.531003291	0.187151436	-0.01295559	-0.17302304	0.119869708	0.157468986	0.163602565	0.217912394	0.791322709	0.831268332	0.630440364	1	1	1	0.373700467	0.361906034	0.427193832	0.157009216	0.612412044	0.73002728	ERCC8	ENSG00000049167	ERCC excision repair 8, CSA ubiquitin ligase complex subunit	0.267376326	0.020164513	-0.018490529	-0.265702341
605	10.8	8.5	29.16666667	25.33333333	5.453380464	4.497687709	16.11790965	13.96049993	21.3885682	16.06380982	52.77945237	45.97097389	ADAMTS6	0.515113732	183.1634792	-85.58173959	3.785480679	2.379546134	-0.239479971	0.993480371	0.098574518	0.34862778	0.4764468	0.461636122	0.6410925	0.336907535	10.63429094	0.023642202	1	1	1	0.561619713	0.001110098	0.877798808	0.216630668	0.050304189	0.865425131	ADAMTS6	ENSG00000049192	ADAM metallopeptidase with thrombospondin type 1 motif 6	-0.312787441	-0.196065139	1.354168432	1.470890734
606	2433.750832	2305.112685	2532.804703	2179.613429	2037.506611	1956.863988	2151.036182	1850.610004	2907.054672	2715.336641	2982.329966	2567.107435	H6PD	0.02539979	353.8035825	-170.9017912	11.19894935	7.797188898	-0.054304057	0.039893647	-0.095875675	0.090666739	0.099001884	0.122986024	0.135739925	2.42059433	0.012591568	0.498886394	1	1	1	0.11974949	0.910655191	0.47998984	0.060853102	0.778367179	0.756319951	H6PD	ENSG00000049239	hexose-6-phosphate dehydrogenase/glucose 1-dehydrogenase	-0.078311127	-0.216571294	0.057531194	-0.080728973
607	1147.025291	1170.981922	1194.459867	1095.488334	1025.388819	1055.104976	1076.687134	987.2462998	1283.090856	1299.585058	1325.115095	1215.598064	VAMP3	0.007793497	307.7745798	-147.8872899	10.17112282	7.044927167	0.020670759	0.040522202	-0.107164617	0.057193883	0.057564966	0.07794275	0.078770493	0.865601088	0.065516875	1.850869077	1	1	1	0.352175999	0.797979682	0.173682349	0.149633379	0.755525114	0.560423681	VAMP3	ENSG00000049245	vesicle associated membrane protein 3	0.029795891	-0.124675235	0.058411273	-0.096059853
608	306.2	173.6666667	376.3333333	236.8333333	250.7876352	144.1094694	313.9739264	197.0478065	373.8559116	209.2861159	451.0781497	284.6518759	PER3	0.048604036	256.0217933	-122.0108966	8.008452001	5.724238483	-0.56710073	0.206236792	0.103982114	0.101853049	0.139407426	0.13754128	0.191787379	28.6175374	7.34131292	0.29395255	1	1	1	8.81799293273932e-08	0.00673876	0.587698706	1.40183079676051e-07	0.146906487	0.798023448	PER3	ENSG00000049246	period circadian regulator 3	-0.814573905	-0.665888623	0.296661336	0.445346618
609	22.07525468	7.40514968	95.61727863	40.94787068	19.97096284	6.428896116	84.58279504	34.44166601	24.40127065	8.529651248	108.0912964	48.68313026	UTS2	2.174787619	232.3806183	-110.1903091	4.263470863	3.094457284	-1.092281623	1.465896259	0.244227891	0.051111185	0.05119358	0.051301022	0.051330227	433.03317	816.9985015	22.63831735	1	1	1	3.55405533386551e-96	1.0872489734004e-179	1.95545599994153e-06	4.9500458736953e-94	1.09623004690075e-176	0.000495133	UTS2	ENSG00000049247	urotensin 2	-1.457001155	-1.203683638	2.065934647	2.319252163
610	147.6971258	700.3112084	68.9312853	331.2149064	84.06892105	419.563458	40.69490642	190.9868579	259.482823	1168.919217	116.759627	574.4024244	TNFRSF9	0.289908977	295.5370823	-141.7685411	7.721283777	4.995163729	1.55636109	-0.762053586	0.013296195	0.287513662	0.337249303	0.392933971	0.466333528	45.28688828	5.924844365	0.000812946	1	1	1	1.70184681630878e-11	0.014928857	0.977253637	4.68595442156741e-11	0.208553692	0.87528514	TNFRSF9	ENSG00000049249	TNF receptor superfamily member 9	2.237678024	2.248106882	-1.088366835	-1.077937978
611	75.62349785	51.33966569	17.53548444	10.29071153	31.33536476	23.34874856	8.447129641	4.947247056	182.5066812	112.8866186	36.40209488	21.40559035	LTBP1	0.628445688	210.4821188	-99.24105941	4.46823807	4.325767053	-0.387303389	-1.461540543	-0.145681426	0.449499862	0.489550425	0.525425024	0.690071086	1.767240742	16.10654971	0.04456775	1	1	1	0.183723928	5.98765956128971e-05	0.832800851	0.087616377	0.005987226	0.860832202	LTBP1	ENSG00000049323	latent transforming growth factor beta binding protein 1	-0.549882177	-0.715153416	-2.047497064	-2.212768303
612	445.961982	1136.753481	371.6586352	806.4335018	357.0970321	929.5366526	303.1718276	659.2131478	556.9413114	1390.164092	455.6166784	986.5321936	RCN1	0.047594466	307.3115419	-147.655771	9.286489925	6.100233706	0.935697949	-0.182257921	-0.161052293	0.113380695	0.136064439	0.153250023	0.187263526	82.82640094	5.369470277	0.739651996	1	1	1	8.95854268861022e-20	0.0204922	0.389772379	7.61329915492592e-19	0.24236332	0.715194022	RCN1	ENSG00000049449	reticulocalbin 1	1.347963973	1.115488758	-0.262297433	-0.494772648
613	5.2	2.229166669	1.0625	0.416666667	1.406004736	0.631807379	0.267244707	0.07727295	19.23179866	7.86503008	4.22424175	2.246725562	ELN	2.034139051	94.03894877	-41.01947438	1.083198658	1.648658626	-0.847030801	-1.588034004	-0.089062558	0.667299216	0.926864002	0.970140761	1.447060658	1.54094844	5.115504924	0.00378806	1	1	1	0.214476687	0.023712965	0.950923411	0.099730507	0.258241324	0.873770976	ELN	ENSG00000049540	elastin	-0.94110631	-0.541893779	-1.587874096	-1.188661565
614	370.8873793	536.1668479	377.487906	413.9977488	327.3327676	479.4021186	336.8331229	369.5682819	420.2373294	599.6529378	423.0496037	463.7685223	RFC2	0.014550537	260.1298328	-124.0649164	8.715875921	5.915898457	0.368546939	0.017640074	-0.276224934	0.063735288	0.079670536	0.086363875	0.109632515	16.52063868	4.251138291	6.348147437	1	1	1	4.81233949558552e-05	0.039224031	0.011750394	4.93037363300645e-05	0.311122895	0.243723758	RFC2	ENSG00000049541	replication factor C subunit 2	0.530504481	0.132856309	0.025381414	-0.372266759
615	3579.527136	2647.133476	3801.845105	2801.220234	3253.628962	2424.474855	3484.831822	2566.75673	3938.068744	2890.240593	4147.696916	3057.10109	ARID1B	0.007361001	348.2681652	-168.1340826	11.62205841	8.182985986	-0.301753359	0.060255796	-0.003678023	0.048703944	0.053983648	0.065887845	0.073978508	67.70418571	1.216025533	0.002471826	1	1	1	1.89959840625701e-16	0.270142055	0.960347543	1.03867576899471e-15	0.570216736	0.874720755	ARID1B	ENSG00000049618	AT-rich interaction domain 1B	-0.43519616	-0.440508832	0.086907176	0.081594504
616	1651.078349	2008.496207	1745.549243	1763.119215	1443.137314	1774.278911	1542.28227	1557.71185	1888.981518	2273.631833	1975.606034	1995.612582	CLPTM1L	0.015855746	330.7710313	-159.3855156	10.80251737	7.409183898	0.195957667	0.055640639	-0.185942404	0.068678156	0.078853619	0.093304621	0.1081516	3.237659011	0.342920447	2.955908484	1	1	1	0.071963395	0.558148316	0.085564206	0.039037881	0.689918223	0.447177381	CLPTM1L	ENSG00000049656	CLPTM1 like	0.282551747	0.014440739	0.080225212	-0.187885796
617	1651.078349	2008.496207	1745.549243	1763.119215	1443.137314	1774.278911	1542.28227	1557.71185	1888.981518	2273.631833	1975.606034	1995.612582	CLPTM1L	0.015855746	330.7710313	-159.3855156	10.80251737	7.409183898	0.195957667	0.055640639	-0.185942404	0.068678156	0.078853619	0.093304621	0.1081516	3.237659011	0.342920447	2.955908484	1	1	1	0.071963395	0.558148316	0.085564206	0.039037881	0.689918223	0.447177381	CLPTM1L	ENSG00000274811	CLPTM1 like	0.282551747	0.014440739	0.080225212	-0.187885796
618	144.4539854	163.0493034	63.02403891	83.72683318	109.0271096	120.2296348	43.87325019	56.52668705	191.3923424	221.1191556	90.53419711	124.0154511	NEDD4L	0.198850195	252.1155541	-120.057777	6.661600406	4.972961016	0.121091613	-0.829444793	0.162951677	0.143553293	0.128019392	0.144961027	0.143079353	1.462776145	31.52427271	1.297070945	1	1	1	0.226488923	1.96962729128906e-08	0.254748943	0.10429664	3.90668288237147e-06	0.6363978	NEDD4L	ENSG00000049759	NEDD4 like E3 ubiquitin protein ligase	0.173566642	0.404205256	-1.18387723	-0.953238616
619	1.825	7.666666667	2.854166667	12.33333333	0.783033	4.318904541	1.437784542	7.146703114	4.253492509	13.60941814	5.665847088	21.28409543	FOXP3	0.383942126	127.2054958	-57.60274791	2.432911874	0.601579987	1.43530194	0.447199928	0.028223769	0.431714503	0.521638663	0.555663421	0.687018993	18.28471919	2.030711641	0.001687689	1	1	1	1.9022697216253e-05	0.154148414	0.967230925	2.08527566154963e-05	0.484563712	0.875232116	FOXP3	ENSG00000049768	forkhead box P3	1.61722635	1.790546634	0.448168092	0.621488377
620	123.4469289	127.1221492	153.7754894	159.4189607	103.6737802	108.4220886	131.4604293	136.3474783	146.9913052	149.047496	179.8784719	186.39439	PPP1R3F	0.029153905	225.4206878	-106.7103439	7.128284071	4.815811338	0.029337091	0.219682339	0.006704942	0.089062295	0.1170467	0.119477811	0.159865853	0.170617832	6.952430205	0.001759052	1	1	1	0.679563304	0.008370545	0.966545692	0.249873724	0.160501209	0.875232116	PPP1R3F	ENSG00000049769	protein phosphatase 1 regulatory subunit 3F	0.041989276	0.05166765	0.314646393	0.324324767
621	1023.126305	898.5416227	1057.998838	829.6156923	892.6568632	792.6376896	934.3700809	732.1972585	1172.664973	1018.595328	1197.985215	939.9955938	HEXB	0.016168306	299.310127	-143.6550635	9.873961213	6.930618224	-0.129845194	0.033516291	-0.113326748	0.069599984	0.082322695	0.094236842	0.11196609	11.75092552	0.130391276	1.024452519	1	1	1	0.00060813	0.718026695	0.311465182	0.000514283	0.734237178	0.672864742	HEXB	ENSG00000049860	hexosaminidase subunit beta	-0.18713171	-0.350447974	0.048307354	-0.11500891
622	124.5278295	79.50102821	122.2700584	79.12310178	105.4249767	67.64880606	105.079781	67.37970338	147.0920915	93.4297862	142.2725384	92.91322047	PTCD2	0.026042996	207.3942577	-97.69712883	6.609553016	4.824529221	-0.448759266	-0.018297029	0.013531964	0.084964103	0.115337171	0.114687292	0.15955115	30.71696855	0.019426795	0.007193195	1	1	1	2.98542857129679e-08	0.889149844	0.932410294	5.07597473258525e-08	0.775559597	0.871966382	PTCD2	ENSG00000049883	pentatricopeptide repeat domain 2	-0.64092813	-0.621532242	-0.026184825	-0.006788938
623	1.45	2.5625	4	0.583333333	0.370430015	0.79828344	1.295857515	0.132005791	5.675835956	8.225657605	12.34703648	2.577748861	KIAA2022	1.734178348	99.66337651	-43.83168825	1.23870918	0.371563556	0.569419788	1.014730805	-2.49471065	0.696252194	0.915880954	0.903030238	1.320711703	0.912393232	0.052903487	3.567995594	1	1	1	0.33948022	0.81808588	0.058903371	0.145322838	0.76039298	0.389115425	KIAA2022	NA	NA	0.540108265	-1.658963082	1.029146346	-1.169925001
624	834.5868824	902.4869562	939.3048563	884.5744489	732.0962995	798.332736	831.3316672	782.7457216	951.4257411	1020.229623	1061.301581	999.6502493	JKAMP	0.009455915	307.8371997	-147.9185999	9.799274985	6.726936851	0.078217386	0.118203236	-0.138250793	0.066849382	0.06404585	0.091381695	0.087330005	0.007875796	0.316183842	2.506157073	1	1	1	0.929284029	0.573910093	0.113402167	0.312883733	0.694720013	0.489400154	JKAMP	ENSG00000050130	JNK1/MAPK8 associated membrane protein	0.112713929	-0.086514972	0.170338725	-0.028890175
625	28.43152689	9.049004614	47.01470876	26.37449709	10.17209719	3.446177213	18.083067	9.766628862	79.4675578	23.76096162	122.2349527	71.22356205	DKK3	0.864013835	214.8118759	-101.405938	4.445719994	3.347498631	-1.144843867	0.502961874	0.566780886	0.524413382	0.592470792	0.697456599	0.809402715	4.352126311	2.007508379	0.490344239	1	1	1	0.03696277	0.1565222	0.483773787	0.021676339	0.485925463	0.758787594	DKK3	ENSG00000050165	dickkopf WNT signaling pathway inhibitor 3	-1.550309785	-0.810643966	0.706114037	1.445779856
626	14.8	29.16666667	6.666666667	12.35416667	8.916710521	18.8048122	3.977517684	7.70811714	24.56511283	45.23812497	11.17391498	19.80061166	ARHGEF5	0.266597285	165.9009092	-76.9504546	3.689813753	2.694627181	0.678399324	-0.797507196	-0.06152592	0.258520448	0.34202321	0.369141532	0.494303491	6.906666383	11.48027642	0.015492763	1	1	1	0.008587495	0.000703387	0.900943209	0.00583047	0.037378701	0.86815917	ARHGEF5	ENSG00000050327	Rho guanine nucleotide exchange factor 5	0.933030733	0.800618591	-1.043253198	-1.17566534
627	14.8	29.16666667	6.666666667	12.35416667	8.916710521	18.8048122	3.977517684	7.70811714	24.56511283	45.23812497	11.17391498	19.80061166	ARHGEF5	0.266597285	165.9009092	-76.9504546	3.689813753	2.694627181	0.678399324	-0.797507196	-0.06152592	0.258520448	0.34202321	0.369141532	0.494303491	6.906666383	11.48027642	0.015492763	1	1	1	0.008587495	0.000703387	0.900943209	0.00583047	0.037378701	0.86815917	ARHGEF5	ENSG00000284933	Rho guanine nucleotide exchange factor 5	0.933030733	0.800618591	-1.043253198	-1.17566534
628	213.4720627	1856.489752	210.9174505	1179.904404	168.5258833	1502.025497	169.7130284	954.0199225	270.4054751	2294.604325	262.1258447	1459.271834	NFE2L3	0.054878335	306.8987861	-147.449393	9.162574219	5.36350597	2.162936784	-0.012039143	-0.44121491	0.120620725	0.147357376	0.163856282	0.202645464	362.430579	4.32345799	4.740526581	1	1	1	8.32409920561031e-81	0.037590459	0.029460053	9.70635857673631e-79	0.305275931	0.317551289	NFE2L3	ENSG00000050344	NFE2 like bZIP transcription factor 3	3.114492613	2.478317884	-0.017287341	-0.653462071
629	312.6	402.833334	310.1666667	331.8333333	273.3034258	357.0126296	274.3508344	293.6771764	357.5467806	454.5348863	350.6581686	374.9469484	MCUR1	0.02029086	250.9271203	-119.4635602	8.39623608	5.744924418	0.253598495	-0.007814631	-0.186075448	0.06854173	0.092160335	0.092828358	0.127658611	6.031590637	2.777696037	2.124603617	1	1	1	0.014052065	0.095585583	0.144950276	0.00910187	0.419603128	0.525991148	MCUR1	ENSG00000050393	mitochondrial calcium uniporter regulator 1	0.364834442	0.097112405	-0.011238038	-0.278960075
630	364.3822806	301.4238793	418.7064161	362.5640996	278.9731075	236.1067048	328.0948335	283.5546814	475.9399484	384.8105672	534.3426502	463.5886302	LIMA1	0.075510463	283.2089659	-135.604483	8.466757188	5.898203538	-0.189686027	0.138966459	0.045717316	0.136269464	0.170629571	0.183228115	0.235058929	1.994487968	1.445957478	0.037827526	1	1	1	0.157872413	0.229177719	0.845789879	0.077068108	0.539598246	0.860950901	LIMA1	ENSG00000050405	LIM domain and actin binding 1	-0.272834613	-0.207170771	0.199973847	0.265637688
631	1485.446469	1117.888441	1707.482699	1194.91265	1284.712798	976.355959	1494.041007	1044.972196	1717.544353	1279.93746	1951.417098	1366.367685	LETMD1	0.017606035	327.4427401	-157.72137	10.39113131	7.303470658	-0.284273794	0.1393048	-0.0726733	0.074071525	0.083889068	0.100629544	0.114717364	31.94817464	1.575083643	0.401320586	1	1	1	1.58341094197022e-08	0.209470279	0.526408038	2.80045190084893e-08	0.526028841	0.774599812	LETMD1	ENSG00000050426	LETM1 domain containing 1	-0.409801309	-0.51460362	0.20084813	0.096045818
632	292.2349837	218.1073199	285.6030766	200.2157636	242.4282092	183.0296194	240.315968	168.0178311	352.2745393	259.9076758	339.4244588	238.5839153	SLC4A8	0.025619338	252.6475071	-120.3237535	7.924708246	5.677558217	-0.292570983	-0.022955214	-0.062636417	0.095332957	0.106128663	0.129769764	0.14577171	20.06497298	0.277771601	0.184632148	1	1	1	7.48551584092392e-06	0.598165522	0.6674223	8.7713610222851e-06	0.69972726	0.822481576	SLC4A8	ENSG00000050438	solute carrier family 4 member 8	-0.420419549	-0.510310764	-0.033003134	-0.122894349
633	2.415101713	76.45925586	3.928482628	43.15161213	0.692365691	26.51699123	1.249252998	11.73926054	8.42432887	220.4630893	12.35376324	158.6183068	PTGER3	1.352404606	184.2693222	-86.13466112	3.27632164	0.881741403	3.455016593	0.486511848	-1.058550066	0.637440005	0.766074603	0.795914103	1.054109546	29.88658017	0.032945622	1.008442905	1	1	1	4.58072386056022e-08	0.855967843	0.31527616	7.55026929093446e-08	0.770006724	0.676792046	PTGER3	ENSG00000050628	prostaglandin E receptor 3	4.503437189	3.163250671	0.529214994	-0.810971525
634	4.671962653	5.605534862	38.8572541	37.99296918	1.455732135	1.934387621	12.47353384	11.67327684	14.99399134	16.24391138	121.047188	123.6555705	TNIP3	1.040537544	196.6338782	-92.3169391	3.752122204	1.541579252	0.182175226	2.118315528	-0.204668885	0.594933822	0.705009121	0.815638848	0.923259434	0.019091224	9.492639048	0.049142375	1	1	1	0.890105279	0.002062979	0.824562382	0.303338602	0.074731246	0.857895531	TNIP3	ENSG00000050730	TNFAIP3 interacting protein 3	0.219827351	-0.031628306	2.812922383	2.561466726
635	1161.900583	1122.074149	1301.349909	1068.725101	1033.146243	1004.050035	1165.020344	956.2847784	1306.700744	1253.971768	1453.63263	1194.3862	MAPK9	0.0061859	309.9467654	-148.9733827	10.17786666	7.057812377	-0.034878206	0.11334502	-0.162057468	0.059922626	0.052488872	0.082332031	0.071432005	11.80223274	0.134817823	5.146979248	1	1	1	0.000591597	0.713488138	0.02328685	0.000501656	0.732571979	0.296349207	MAPK9	ENSG00000050748	mitogen-activated protein kinase 9	-0.050274582	-0.283877018	0.163389353	-0.070213083
636	15.31654294	20.32294256	15.69502873	17.36191163	6.601025573	9.297745758	6.71637155	7.000498079	35.53939991	44.42173459	36.67663784	43.05921835	COL23A1	0.652714573	193.2216018	-90.61080088	3.935112413	2.728933482	0.282816941	0.024410539	-0.181882142	0.42944309	0.524667404	0.604985845	0.714685282	0.265131045	0.022432067	0.064766502	1	1	1	0.606616769	0.880943409	0.799114991	0.229606625	0.774059323	0.849968612	COL23A1	ENSG00000050767	collagen type XXIII alpha 1 chain	0.386071124	0.137297687	0.033083157	-0.21569028
637	2.336431827	1.943224561	1.806775304	1.133642364	0.533413149	0.3751512	0.427914644	0.195935091	10.23393161	10.06559941	7.628710653	6.559034448	BCAR1	1.944126024	102.7948684	-45.39743419	1.206667197	0.848624905	-0.184276167	-0.257081249	-0.28183171	0.753614246	0.970238372	0.984396863	1.32320018	0.213592907	0.291504184	0.045365804	1	1	1	0.643965778	0.589258223	0.831332815	0.239904025	0.698142059	0.860768026	BCAR1	ENSG00000050820	BCAR1 scaffold protein, Cas family member	-0.180908405	-0.395595199	-0.249392452	-0.464079245
638	2.336431827	1.943224561	1.806775304	1.133642364	0.533413149	0.3751512	0.427914644	0.195935091	10.23393161	10.06559941	7.628710653	6.559034448	BCAR1	1.944126024	102.7948684	-45.39743419	1.206667197	0.848624905	-0.184276167	-0.257081249	-0.28183171	0.753614246	0.970238372	0.984396863	1.32320018	0.213592907	0.291504184	0.045365804	1	1	1	0.643965778	0.589258223	0.831332815	0.239904025	0.698142059	0.860768026	BCAR1	ENSG00000285460	BCAR1 scaffold protein, Cas family member	-0.180908405	-0.395595199	-0.249392452	-0.464079245
639	2269.633646	1837.979564	2234.248782	1698.882881	1954.036089	1600.29118	1946.87698	1479.683449	2636.203556	2110.971378	2564.038545	1950.554386	FAM160A2	0.014766863	343.2805557	-165.6402779	10.95722994	7.727373708	-0.210951524	-0.015713373	-0.062982626	0.076388473	0.076485892	0.103805332	0.104844236	21.96671893	0.323747729	0.36087136	1	1	1	2.77419604462497e-06	0.569364054	0.548022702	3.50375863226614e-06	0.693617996	0.782218379	FAM160A2	NA	NA	-0.304189507	-0.395000061	-0.022659543	-0.113470097
640	1851.200003	3057.5	1984.666667	2378.666667	1601.763859	2680.476561	1739.189542	2084.876838	2139.479818	3487.553813	2264.79155	2713.855806	HERPUD1	0.026723447	350.5363625	-169.2681813	11.14401814	7.523589358	0.50176351	0.069616895	-0.320674377	0.073841145	0.099803953	0.099950577	0.137921181	23.48837873	2.057556438	5.405882298	1	1	1	1.25670574832261e-06	0.151452871	0.020069002	1.66918389175237e-06	0.482080846	0.284773139	HERPUD1	ENSG00000051108	homocysteine inducible ER protein with ubiquitin like domain 1	0.723584385	0.261136043	0.100383567	-0.362064775
641	9.200000008	7.500000002	7.000000001	8.687500028	4.442804416	3.813861134	3.543644037	4.456250117	19.05102999	14.74883276	13.82757396	16.93636011	HOMER3	0.580945628	152.1564134	-70.07820668	2.842161111	2.219203485	-0.204300464	-0.273293336	0.420275529	0.371386573	0.506926374	0.508489641	0.702578734	0.001704925	0.022942477	0.357831202	1	1	1	0.967064114	0.879606756	0.549713205	0.321331697	0.774005443	0.782468314	HOMER3	ENSG00000051128	homer scaffold protein 3	-0.263034407	0.276124409	-0.350497248	0.188661568
642	31.7513488	67.92597066	32.19942169	46.14154524	20.63965685	46.41637552	21.67656525	30.83530886	48.84519921	99.40322652	47.83058317	69.04559338	RAD51	0.16825215	207.2856576	-97.64282878	5.377313211	3.457935206	0.760483239	0.014013286	-0.400717989	0.219755557	0.272048526	0.299620187	0.371805371	8.521984723	0.834309318	1.161572604	1	1	1	0.003508816	0.361029397	0.281139635	0.002580046	0.612005068	0.655353405	RAD51	ENSG00000051180	RAD51 recombinase	1.073493357	0.505840938	0.019603789	-0.54804863
643	43.0143423	79.27548855	48.48666923	59.70536586	37.89197514	66.92995002	40.81307677	47.16091543	48.82916861	93.8982187	57.60303509	75.58654618	POLQ	0.118429019	214.93177	-101.465885	5.791160394	3.761533602	0.611395381	0.119755297	-0.403262384	0.064690944	0.069515318	0.071662372	0.07464899	69.33167184	1.830828958	29.18283989	1	1	1	8.32223985704829e-17	0.176029664	6.58599267503978e-08	4.75804093926739e-16	0.499568512	1.80374390526037e-05	POLQ	ENSG00000051341	DNA polymerase theta	0.86698583	0.294784102	0.169066233	-0.403135496
644	346.2345822	401.62236	363.6941978	346.8133954	288.4955109	339.5462282	307.4543253	293.1051624	415.529467	475.0473033	430.2215277	410.3630595	PIK3CB	0.026510632	267.7196466	-127.8598233	8.503728624	5.847116529	0.148395716	0.04919687	-0.195922244	0.093080103	0.105680169	0.126598011	0.144735676	0.370419314	0.300910021	1.832383228	1	1	1	0.542775795	0.583312481	0.17584631	0.211077901	0.697817321	0.562771693	PIK3CB	ENSG00000051382	phosphatidylinositol-4,5-bisphosphate 3-kinase catalytic subunit beta	0.213516658	-0.068373751	0.070776609	-0.211113799
645	7902.790287	3408.967065	7542.896768	4020.021809	6694.122279	2922.401985	6475.517807	3450.145326	9329.691291	3976.542758	8786.214994	4684.027429	CYBA	0.025139546	388.341528	-188.170764	12.3511373	8.974971177	-0.840806566	-0.046609603	0.211487599	0.084686749	0.098059282	0.115025647	0.134385021	117.8772734	0.513564306	2.476669667	1	1	1	1.84455281974403e-27	0.473599953	0.115546683	3.4509911160827e-26	0.663599644	0.492068242	CYBA	ENSG00000051523	cytochrome b-245 alpha chain	-1.212786863	-0.907747773	-0.067234734	0.237804356
646	154.147867	152.8628006	157.5513319	145.2597084	124.1417217	125.3118025	129.2426647	118.9048697	191.4067614	186.4711492	192.060588	177.4560026	THOC3	0.040064043	236.2217818	-112.1108909	7.244994292	5.037912317	-0.008371526	0.021839005	-0.072856563	0.11045331	0.131949731	0.149475056	0.181825019	0.265697982	0.020754364	0.160557308	1	1	1	0.606232312	0.88545013	0.688643935	0.229513083	0.775000675	0.827464377	THOC3	ENSG00000051596	THO complex subunit 3	-0.011999389	-0.116417606	0.031306134	-0.073112083
647	1265.133291	863.7616134	1228.120595	873.3295885	943.1283313	657.8557703	937.6614441	666.588758	1697.077895	1134.115042	1608.555203	1144.190569	HEBP2	0.074918503	335.8336613	-161.9168307	9.993074093	7.142932764	-0.381635943	-0.029692456	0.040708656	0.14986245	0.169697062	0.203179672	0.23262741	9.619025892	0.002545443	0.030623283	1	1	1	0.001925718	0.959761891	0.861083488	0.001484795	0.784401411	0.862640884	HEBP2	ENSG00000051620	heme binding protein 2	-0.550054902	-0.491377344	-0.042802819	0.015874739
648	2571.384799	1397.798339	3251.037618	1838.976069	2167.494407	1197.0637	2790.902976	1577.124506	3050.536031	1632.194006	3787.034406	2144.303109	MPHOSPH9	0.03258982	349.4710449	-168.7355225	11.04549798	7.852199865	-0.609546203	0.234529626	0.039780923	0.087179968	0.110812173	0.116714783	0.152918546	59.75812879	9.217085675	0.067675174	1	1	1	1.07261234082813e-14	0.002397669	0.794752293	4.63630864164418e-14	0.081487911	0.848691569	MPHOSPH9	ENSG00000051825	M-phase phosphoprotein 9	-0.878918482	-0.821656943	0.338237476	0.395499015
649	278.7043388	189.5736504	279.0358171	204.1403088	211.7493878	146.6528735	216.636967	158.246601	366.8303802	245.0560161	359.4076685	263.3438281	PLEKHA5	0.069214373	268.0188721	-128.009436	7.832565014	5.630151502	-0.385373897	0.001188648	0.072841292	0.140177581	0.168758425	0.190892636	0.230591622	9.077285269	0.071329346	0.099785683	1	1	1	0.00258804	0.789410998	0.752086974	0.001954296	0.754084467	0.843425432	PLEKHA5	ENSG00000052126	pleckstrin homology domain containing A5	-0.553553974	-0.449000362	0.001708729	0.106262341
650	0.675	0.270833333	0.75	0.416666667	0.059041852	0.021738929	0.082874436	0.039631284	7.716983524	3.374163133	6.787376521	4.380658197	PRSS8	6.244902633	74.73134874	-31.36567437	0.491467936	-0.393042588	-0.913209065	0.105360516	0.3254224	1.24309497	1.789276172	1.67580551	2.430096719	0.370332003	0.045940105	0.017932786	1	1	1	0.542823354	0.830284712	0.893471091	0.211077901	0.763285098	0.866858959	PRSS8	ENSG00000052344	serine protease 8	-0.398386259	-0.304854582	0.063193827	0.156725504
651	1766.332911	1720.997181	2022.383322	1823.947145	1562.048974	1540.032131	1811.48906	1633.404837	1997.332993	1923.22695	2257.829977	2036.716871	SIKE1	0.012909885	335.8487382	-161.9243691	10.83580048	7.476660875	-0.026001716	0.135371083	-0.077272048	0.062707751	0.071563973	0.084198385	0.098099179	1.890625185	2.043155245	0.620460444	1	1	1	0.169131424	0.152892224	0.430876234	0.081674971	0.483109171	0.73103605	SIKE1	ENSG00000052723	suppressor of IKBKE 1	-0.037491044	-0.148914978	0.195195834	0.083771899
652	276	474.8333333	333	409.6666667	206.5547975	365.1184938	255.7777726	314.8803771	368.793177	617.5165002	433.5364988	532.9858257	RRP12	0.105714713	294.7392495	-141.3696248	8.463751457	5.620400866	0.542563	0.187741624	-0.335361669	0.147875064	0.199591157	0.199966223	0.275648125	7.097109538	0.006685925	1.480187593	1	1	1	0.007720836	0.934831596	0.223745174	0.005287156	0.780969865	0.607358314	RRP12	ENSG00000052749	ribosomal RNA processing 12 homolog	0.780570363	0.298119748	0.269962126	-0.21248849
653	1282.650147	1076.742732	1304.097609	1086.43818	1077.327596	920.2453058	1115.054054	927.788391	1527.104109	1259.854197	1525.191149	1272.216737	FNIP2	0.03182011	325.5151966	-156.7575983	10.18738133	7.156683644	-0.17498787	0.016582949	-0.007618823	0.089002469	0.110703431	0.118725707	0.152564387	5.572866383	0.02073902	0.002493845	1	1	1	0.018240877	0.885492189	0.960171466	0.011526204	0.775000675	0.874720755	FNIP2	ENSG00000052795	folliculin interacting protein 2	-0.252239222	-0.263224323	0.023905655	0.012920554
654	438.077658	1160.475592	482.4619289	857.1078185	362.4242766	977.1014422	406.0286304	720.4396241	529.5231222	1378.263855	573.2834962	1019.702121	MSMO1	0.041472286	308.4659926	-148.2329963	9.400481228	6.082396196	0.974188997	0.096505818	-0.399527291	0.096724814	0.127541082	0.13088252	0.174275607	74.7469367	1.577688199	5.255568416	1	1	1	5.35087355295521e-18	0.209094004	0.021876655	3.59163029181267e-17	0.525778774	0.290984302	MSMO1	ENSG00000052802	methylsterol monooxygenase 1	1.403410806	0.827756643	0.13892616	-0.436728003
655	3067.326182	2620.957852	3670.290011	3031.459048	2724.97766	2356.097475	3304.208365	2728.592253	3452.685153	2915.592472	4076.930774	3367.943287	TTC17	0.013950555	353.2622801	-170.63114	11.58105357	8.028561511	-0.157266388	0.179464449	-0.033960255	0.060380613	0.073223461	0.080724705	0.100582298	12.19923031	7.162991364	0.113998405	1	1	1	0.000478092	0.007442298	0.735637134	0.000412736	0.153660904	0.839846321	TTC17	ENSG00000052841	tetratricopeptide repeat domain 17	-0.226807364	-0.275798921	0.258835225	0.209843668
656	11.30535385	2.851210198	6.643181121	4.191608897	2.849809412	0.612627924	1.332024744	0.798303284	44.8489731	13.26971768	33.13140811	22.00865948	FSTL4	1.797137082	152.1652432	-70.0826216	2.300709812	2.425276406	-1.377532871	-0.531685472	0.917026583	0.703073616	1.056278994	1.137646068	1.317720757	1.518730182	0.000173151	0.484302907	1	1	1	0.217811756	0.989501187	0.486479714	0.101018982	0.790550577	0.75983655	FSTL4	ENSG00000053108	follistatin like 4	-1.675902372	-0.557991514	-0.687041021	0.430869837
657	6335.225611	5545.59253	6310.970532	5213.342969	5378.068302	4772.228871	5434.526338	4488.787983	7462.73221	6444.283654	7328.761805	6054.851558	FOXN3	0.020724418	391.6860836	-189.8430418	12.50584716	8.753880706	-0.133121953	-0.003835953	-0.057946225	0.083569474	0.089188829	0.112977764	0.122191313	7.245894277	0.143903143	0.224889738	1	1	1	0.007106331	0.704431184	0.635339176	0.004900483	0.730021457	0.812532208	FOXN3	ENSG00000053254	forkhead box N3	-0.192021961	-0.275604992	-0.005533236	-0.089116266
658	27.32067606	7.929677272	13.34498032	2.830152517	14.02632553	4.073804257	6.882504469	1.309196192	53.21560084	15.43515046	25.87553712	6.118077123	METTL24	0.421274948	159.3900864	-73.69504321	3.168077318	3.307643781	-1.237031443	-0.716503472	-0.313778262	0.340157052	0.428339477	0.458883878	0.628098037	19.51133698	5.63836396	0.249569113	1	1	1	1.00004396600114e-05	0.017571597	0.617378642	1.1505868526355e-05	0.226366064	0.806297073	METTL24	ENSG00000053328	methyltransferase like 24	-1.665175765	-1.905072242	-0.981309716	-1.221206194
659	599.0568539	357.620037	604.4586177	375.2269442	508.2264761	306.7207333	519.7766804	321.886458	706.1204622	416.9659138	702.9369232	437.4065953	AKR7A2	0.0246562	275.5964951	-131.7982475	8.852274125	6.395356508	-0.515885435	0.008976702	0.039083252	0.083892521	0.10044611	0.113842098	0.137994666	51.63092874	0.109597445	0.08021522	1	1	1	6.69780995225717e-13	0.740602905	0.777005963	2.22847161903516e-12	0.740928712	0.847400772	AKR7A2	ENSG00000053371	aldo-keto reductase family 7 member A2	-0.742643102	-0.686425183	0.012929158	0.069147076
660	204.0186825	515.9901334	176.5755953	315.5404111	151.790389	394.5056278	134.7148118	239.4463186	274.2177754	674.884714	231.4440441	415.8165872	MRTO4	0.095348536	281.1765436	-134.5882718	8.080936295	5.31821157	0.927876074	-0.144462484	-0.347338401	0.15087297	0.196219689	0.205632402	0.266028396	30.0210604	4.966942521	1.704706466	1	1	1	4.2737930168814e-08	0.02583628	0.191673622	7.08395258148606e-08	0.268553576	0.579687807	MRTO4	ENSG00000053372	MRT4 homolog, ribosome maturation factor	1.334381365	0.833956371	-0.207322061	-0.707747055
661	0.5	0.895833333	1.875	1.104166667	0.055982047	0.140595952	0.32641657	0.179783847	4.465717357	5.707969177	10.77036316	6.781388047	NNAT	4.239938908	86.34414441	-37.1720722	0.771675972	-0.693147181	0.583146285	1.32175584	-1.112664042	1.117131145	1.463105749	1.429519776	1.947773112	0.002139989	0.55356533	0.326325772	1	1	1	0.963103011	0.456864551	0.567830659	0.320531085	0.65869951	0.78975198	NNAT	ENSG00000053438	neuronatin	0.337869639	-0.450312974	0.938599455	0.150416843
662	432.876862	353.5140683	398.0298796	304.2031355	380.9305092	313.6507879	353.6652144	269.7282472	491.9069834	398.4437511	447.9597615	343.084377	USE1	0.012335708	261.9973678	-124.9986839	8.512679274	6.070453304	-0.202530023	-0.083926227	-0.066301367	0.065222621	0.07507069	0.088810582	0.103524435	21.07402905	2.7998995	0.410165595	1	1	1	4.41876614689014e-06	0.094270216	0.521885468	5.38471136772983e-06	0.41895074	0.773524079	USE1	ENSG00000053501	unconventional SNARE in the ER 1	-0.291442772	-0.386726997	-0.120788871	-0.216073096
663	51.33174607	56.99503768	86.98119113	56.68884068	29.88169747	32.51441389	53.10517295	34.5114981	88.17933309	99.90751582	142.466867	93.11750677	MCF2L2	0.32561987	233.7354219	-110.8677109	5.810581641	3.938309393	0.104654813	0.527382509	-0.532769337	0.276052665	0.37154585	0.365381748	0.501907426	0.566663972	0.962146164	1.126759428	1	1	1	0.451587619	0.326646745	0.288467616	0.182525041	0.59849872	0.659490702	MCF2L2	ENSG00000053524	MCF.2 cell line derived transforming sequence-like 2	0.148243066	-0.608902862	0.749508737	-0.007637191
664	0.3	3.208333439	0.750000039	1.229166711	0.035526312	0.820750263	0.15368884	0.280801601	2.533333605	12.54145618	3.65999288	5.380492126	LAMA3	2.591093203	85.25978959	-36.6298948	0.894580314	-1.203972804	2.369724429	0.916290784	-1.87570594	1.088524934	1.291775521	1.356081672	1.700057891	2.347767327	0.1148563	1.217312514	1	1	1	0.125462584	0.73468163	0.269888718	0.063312605	0.739271825	0.647323355	LAMA3	ENSG00000053747	laminin subunit alpha 3	1.694737395	0.34914956	0.428843331	-0.916744504
665	860.8778476	1060.96094	1027.628952	1017.612902	745.1538362	928.7411017	899.8221507	890.9759534	994.5740496	1212.004199	1173.588872	1162.249121	AP5M1	0.015624124	304.4199304	-146.2099652	9.956898367	6.757952622	0.208977702	0.177056818	-0.218772269	0.073654047	0.079543355	0.100058495	0.108946634	2.887182421	0.5467621	4.032337789	1	1	1	0.08928695	0.459643725	0.044636048	0.047179681	0.659581483	0.357253452	AP5M1	ENSG00000053770	adaptor related protein complex 5 subunit mu 1	0.301175385	-0.014116769	0.255167348	-0.060124806
666	1554.417362	1361.082866	1757.845947	1310.817272	1356.123063	1198.285163	1549.066273	1154.540856	1781.706544	1545.998086	1994.764476	1488.246962	ANAPC4	0.013150167	326.1697464	-157.0848732	10.53001185	7.348856068	-0.132820181	0.122988377	-0.16061817	0.069627984	0.072906801	0.094917216	0.099629144	19.38192571	0.230563279	2.599061474	1	1	1	1.07015103078038e-05	0.63110648	0.106927019	1.22199428934638e-05	0.710529512	0.47932326	ANAPC4	ENSG00000053900	anaphase promoting complex subunit 4	-0.191487271	-0.42306235	0.177327378	-0.054247701
667	5.8	2.375000009	4.333333333	0.5625	2.648285693	1.046703504	2.064836095	0.16262102	12.70255701	5.388942542	9.09407668	1.945666366	KCNQ1	0.627475296	104.5362139	-46.26810696	1.655539029	1.757857918	-0.892860476	-0.291520849	-1.148840737	0.39997214	0.578560506	0.550471058	0.937362375	8.543427656	2.382462431	1.502119967	1	1	1	0.00346772	0.122703996	0.220345458	0.002553198	0.451523999	0.604792184	KCNQ1	ENSG00000053918	potassium voltage-gated channel subfamily Q member 1	-1.010647241	-1.77118131	-0.350497247	-1.111031316
668	5.8	2.375000009	4.333333333	0.5625	2.648285693	1.046703504	2.064836095	0.16262102	12.70255701	5.388942542	9.09407668	1.945666366	KCNQ1	0.627475296	104.5362139	-46.26810696	1.655539029	1.757857918	-0.892860476	-0.291520849	-1.148840737	0.39997214	0.578560506	0.550471058	0.937362375	8.543427656	2.382462431	1.502119967	1	1	1	0.00346772	0.122703996	0.220345458	0.002553198	0.451523999	0.604792184	KCNQ1	ENSG00000282076	potassium voltage-gated channel subfamily Q member 1	-1.010647241	-1.77118131	-0.350497247	-1.111031316
669	722.4589312	825.6535381	751.5091617	736.9016661	637.6007607	735.1350017	669.0027743	655.9455868	818.6108603	927.3177898	844.1908491	827.8492553	TRAPPC3	0.009246481	288.109644	-138.054822	9.568121235	6.582660576	0.133514664	0.039422825	-0.153143606	0.06374911	0.06362985	0.087086377	0.087088376	1.419610256	0.337487544	3.092269615	1	1	1	0.233467564	0.561283062	0.078665016	0.10699766	0.691480865	0.437007385	TRAPPC3	ENSG00000054116	trafficking protein particle complex subunit 3	0.192371681	-0.028280573	0.056798025	-0.163854229
670	5243.705804	6462.774458	5416.51806	6121.902018	4734.045293	5881.965328	4931.413346	5574.004391	5808.235633	7100.935038	5949.342681	6723.655326	THRAP3	0.007026063	386.2301621	-187.1150811	12.50727666	8.564783742	0.209030245	0.032424722	-0.086610595	0.052167543	0.052670839	0.070803819	0.07194964	20.54559719	0.058982159	1.449054736	1	1	1	5.82275615034559e-06	0.808111973	0.228679689	6.95793973058466e-06	0.757399653	0.612547229	THRAP3	ENSG00000054118	thyroid hormone receptor associated protein 3	0.30151501	0.176583539	0.046770209	-0.078161262
671	2069.016161	1787.00823	2096.604924	1874.580471	1516.497657	1348.341814	1581.375813	1416.313371	2822.838438	2368.389366	2779.701178	2481.126009	PHPT1	0.093395429	368.3400902	-178.1700451	10.90044221	7.634828489	-0.146530368	0.013246124	0.03459592	0.158504953	0.18799954	0.21209856	0.25792718	0.98599769	0.038088245	0.01799101	1	1	1	0.320722545	0.845266048	0.893299326	0.138882004	0.766261358	0.866858959	PHPT1	ENSG00000054148	phosphohistidine phosphatase 1	-0.211288654	-0.161405815	0.019100946	0.068983785
672	0.125	1.708333334	0.270833333	1.562500019	0.006052535	0.311857978	0.029726489	0.282326446	2.581562929	9.358114867	2.467519574	8.647458811	ENTPD2	3.932231828	77.80682168	-32.90341084	0.704811005	-2.079441542	2.614959779	0.773189888	-0.86242101	1.544814563	1.771831486	1.912382038	2.274241462	3.545252015	0.024917841	0.143802193	1	1	1	0.059716095	0.874571957	0.704529998	0.033154547	0.77340859	0.831794157	ENTPD2	ENSG00000054179	ectonucleoside triphosphate diphosphohydrolase 2	1.267480311	1.011777178	0.175849835	-0.079853298
673	772.2383087	886.6695321	777.8451112	786.6243051	670.0160561	779.1916734	683.4854307	691.3184944	890.0562904	1008.972357	885.2317692	895.0690636	LY75	0.022759506	294.8804277	-141.4402138	9.645260846	6.649293192	0.138179152	0.007234226	-0.126955812	0.072444651	0.094091386	0.097644831	0.129864962	1.216644298	0.730567309	0.955699134	1	1	1	0.270020217	0.392699363	0.328272862	0.120710714	0.628880202	0.686091478	LY75	ENSG00000054219	lymphocyte antigen 75	0.199109565	0.016171183	0.010423333	-0.172515048
674	4522.260379	5574.332009	5039.460949	5552.952267	4000.119024	4984.617763	4510.051934	4969.742643	5112.557605	6233.813468	5631.014238	6204.602751	ARID4B	0.012748043	377.9744262	-182.9872131	12.33905956	8.416767232	0.209160538	0.108287169	-0.112129934	0.062595835	0.069975251	0.084359992	0.095992073	9.756499438	0.519326972	1.364496381	1	1	1	0.001786898	0.471128918	0.242759737	0.001387146	0.662879	0.626823411	ARID4B	ENSG00000054267	AT-rich interaction domain 4B	0.301694673	0.139959104	0.156192628	-0.005542942
675	217.4842792	189.2612926	203.6290455	136.3793484	152.6705521	134.0184444	148.0845351	99.10315708	309.813589	267.2754264	280.0075522	187.6764296	OPN3	0.123996531	266.3773833	-127.1886917	7.452571448	5.382126568	-0.138998008	-0.065826634	-0.261861597	0.180532767	0.246186291	0.245042155	0.325940886	3.391173294	1.258481912	0.645454958	1	1	1	0.065546292	0.26193864	0.421742353	0.035977179	0.562818004	0.728222576	OPN3	ENSG00000054277	opsin 3	-0.199547391	-0.574845792	-0.094518537	-0.469816937
676	217.4842792	189.2612926	203.6290455	136.3793484	152.6705521	134.0184444	148.0845351	99.10315708	309.813589	267.2754264	280.0075522	187.6764296	OPN3	0.123996531	266.3773833	-127.1886917	7.452571448	5.382126568	-0.138998008	-0.065826634	-0.261861597	0.180532767	0.246186291	0.245042155	0.325940886	3.391173294	1.258481912	0.645454958	1	1	1	0.065546292	0.26193864	0.421742353	0.035977179	0.562818004	0.728222576	OPN3	ENSG00000203668	opsin 3	-0.199547391	-0.574845792	-0.094518537	-0.469816937
677	334.8884345	295.3085211	320.6968027	257.1733894	289.0203405	257.7573934	280.1775015	224.2695594	388.0358849	338.3302472	367.0760096	294.9047225	SDCCAG8	0.015462255	250.7660023	-119.3830012	8.227217582	5.813797445	-0.125776801	-0.043301308	-0.094968811	0.075153254	0.0838706	0.101790247	0.115590849	9.280907842	1.302864459	0.675017607	1	1	1	0.002315546	0.253690659	0.411307691	0.001764205	0.556255307	0.723746739	SDCCAG8	ENSG00000054282	SHH signaling and ciliogenesis regulator SDCCAG8	-0.180882006	-0.317361291	-0.062280524	-0.198759809
678	334.8884345	295.3085211	320.6968027	257.1733894	289.0203405	257.7573934	280.1775015	224.2695594	388.0358849	338.3302472	367.0760096	294.9047225	SDCCAG8	0.015462255	250.7660023	-119.3830012	8.227217582	5.813797445	-0.125776801	-0.043301308	-0.094968811	0.075153254	0.0838706	0.101790247	0.115590849	9.280907842	1.302864459	0.675017607	1	1	1	0.002315546	0.253690659	0.411307691	0.001764205	0.556255307	0.723746739	SDCCAG8	ENSG00000276111	SHH signaling and ciliogenesis regulator SDCCAG8	-0.180882006	-0.317361291	-0.062280524	-0.198759809
679	1.475000015	1.229166667	1.6875	1.875000082	0.372008783	0.337834536	0.490513238	0.553500806	5.848316337	4.47216177	5.805462589	6.351617328	PTPRN	1.791707482	94.24033169	-41.12016584	1.083829074	0.388658	-0.182321567	0.134590143	0.287682126	0.702803987	0.963401909	0.944095116	1.308828249	0.001645312	0.189012111	0.048312603	1	1	1	0.967644724	0.663740104	0.826025922	0.321418119	0.719285524	0.858368207	PTPRN	ENSG00000054356	protein tyrosine phosphatase receptor type N	-0.150924048	0.097297242	0.11883622	0.367057511
680	18.21613385	13.00910894	17.83564052	7.700638559	9.742963992	7.213896902	9.897087047	4.060182905	34.05817086	23.45984669	32.1417879	14.60521252	HHAT	0.362467455	170.1616883	-79.08084417	3.703197198	2.902307676	-0.336657877	-0.021108945	-0.5032376	0.319266476	0.400786751	0.435575401	0.558600724	4.512550557	0.66190573	0.811602126	1	1	1	0.033647031	0.415887954	0.367647005	0.019955934	0.639374852	0.704572832	HHAT	ENSG00000054392	hedgehog acyltransferase	-0.45595291	-1.114271901	-0.028853011	-0.687172002
681	18.21613385	13.00910894	17.83564052	7.700638559	9.742963992	7.213896902	9.897087047	4.060182905	34.05817086	23.45984669	32.1417879	14.60521252	HHAT	0.362467455	170.1616883	-79.08084417	3.703197198	2.902307676	-0.336657877	-0.021108945	-0.5032376	0.319266476	0.400786751	0.435575401	0.558600724	4.512550557	0.66190573	0.811602126	1	1	1	0.033647031	0.415887954	0.367647005	0.019955934	0.639374852	0.704572832	HHAT	ENSG00000280680	hedgehog acyltransferase	-0.45595291	-1.114271901	-0.028853011	-0.687172002
682	838.6694785	757.9309417	854.7618165	727.5645921	730.8484875	666.9024825	752.7078625	640.3569821	962.39714	861.3842765	970.6524927	826.6486514	KIF1B	0.013327904	290.8717817	-139.4358909	9.620135976	6.731816682	-0.101224406	0.019006171	-0.059895665	0.070209444	0.075434751	0.095592233	0.102729939	6.787667051	0.026327757	0.339935662	1	1	1	0.009178979	0.871102448	0.559866361	0.006191812	0.77340859	0.787325244	KIF1B	ENSG00000054523	kinesin family member 1B	-0.145852933	-0.232152426	0.027387761	-0.058911732
683	14.74116408	37.61932301	19.14150351	24.34920351	8.486548225	23.10102874	11.43302823	14.69107987	25.60545381	61.26192383	32.04725373	40.35671421	FOXC1	0.252723262	189.2427519	-88.62137595	4.478290257	2.690643858	0.93687397	0.261215078	-0.696233767	0.281715056	0.34170963	0.385704924	0.465650924	5.872286324	0.198793404	2.23557491	1	1	1	0.015381063	0.655696544	0.134866453	0.009886069	0.716847749	0.513981869	FOXC1	ENSG00000054598	forkhead box C1	1.29478064	0.331769037	0.355629146	-0.607382456
684	1530.125577	1184.471244	1509.116626	1136.523449	1321.613125	1034.177588	1319.028039	992.8515805	1771.535284	1356.606588	1726.599378	1300.98554	TBC1D22A	0.01646704	320.331606	-154.165803	10.36529379	7.333105088	-0.256053341	-0.013825345	-0.027497127	0.074743242	0.080782251	0.101453548	0.110798037	23.96816359	0.118150057	0.061590043	1	1	1	9.79419036427225e-07	0.731049628	0.804000237	1.32696401688618e-06	0.738760889	0.851587494	TBC1D22A	ENSG00000054611	TBC1 domain family member 22A	-0.369131944	-0.408763688	-0.019932639	-0.059564383
685	42243.1737	39868.32355	48066.65484	52491.9828	35164.89456	33719.81167	40654.51495	44396.09159	50746.22706	47137.96264	56830.17767	62064.20789	SYNE2	0.043818359	497.2337314	-242.6168657	15.4444077	10.65119805	-0.057860659	0.129145919	0.145932418	0.093568622	0.1266826	0.12667317	0.175002585	0.04499435	5.522146556	0.695367885	1	1	1	0.832014419	0.018777204	0.404344543	0.289438417	0.233975072	0.720036078	SYNE2	ENSG00000054654	spectrin repeat containing nuclear envelope protein 2	-0.083473251	0.12705816	0.186314039	0.39684545
686	2.025	16.83333334	5.187500004	9.5	0.886493089	9.819699546	2.809938784	5.396436747	4.62567058	28.8563932	9.576776706	16.72399849	PLEKHH1	0.394294624	141.8736528	-64.93682642	2.762281297	0.705569701	2.117791347	0.940682186	-1.512751435	0.421454924	0.503230411	0.52485066	0.659047907	14.46323199	0.003481257	5.268672166	1	1	1	0.000142922	0.952950373	0.021712569	0.000135646	0.783762993	0.290427841	PLEKHH1	ENSG00000054690	pleckstrin homology, MyTH4 and FERM domain containing H1	2.559569344	0.762960802	1.032421479	-0.764187063
687	3228.200605	1159.332566	2676.001168	1254.500482	1703.707699	646.7081196	1493.157355	699.8322357	6116.823415	2078.297703	4795.865772	2248.783894	ATP9A	0.531240623	396.8340067	-192.4170033	10.51572005	8.079680173	-1.024080428	-0.187601315	0.26649432	0.326080622	0.441623285	0.441530392	0.610194634	8.424471434	0.024874087	0.190738845	1	1	1	0.003702042	0.874681215	0.662302394	0.00270944	0.77340859	0.820190833	ATP9A	ENSG00000054793	ATPase phospholipid transporting 9A (putative)	-1.476638707	-1.092355186	-0.270559298	0.113724223
688	2550.287464	1790.026404	2772.785513	1901.273823	2212.108069	1571.609623	2437.427992	1670.698197	2940.16655	2038.797981	3154.283747	2163.671545	FAM168A	0.020032026	343.6021574	-165.8010787	11.09714059	7.843961363	-0.353975713	0.083646331	-0.023352607	0.072581707	0.087579416	0.09777779	0.120400096	37.13543474	0.921815132	0.037619853	1	1	1	1.10202822401993e-09	0.336998829	0.846208472	2.33937779537863e-09	0.602985913	0.860950901	FAM168A	ENSG00000054965	family with sequence similarity 168 member A	-0.510438856	-0.544131303	0.120630771	0.086938324
689	542.6606577	963.259668	568.2491609	822.7939146	444.4880083	804.636857	473.7290298	685.0567718	662.5163872	1153.15273	681.6282906	988.2244125	RELT	0.04472878	308.3454997	-148.1727498	9.447691327	6.296484185	0.573838835	0.046075801	-0.20369306	0.101816892	0.131372353	0.13729833	0.18139311	26.77595626	0.379372771	1.260987819	1	1	1	2.28462278595119e-07	0.53793911	0.261464193	3.4184372751933e-07	0.683245035	0.641295366	RELT	ENSG00000054967	RELT TNF receptor	0.826715275	0.533223209	0.066353829	-0.227138237
690	1442.725555	1155.429982	1474.488154	1072.620834	1226.121867	993.1253807	1269.040076	922.636732	1697.593921	1344.259717	1713.196737	1246.986397	GALC	0.021727206	323.0927146	-155.5463573	10.3011674	7.27428935	-0.222061518	0.021776844	-0.096144366	0.082998896	0.092676398	0.112903601	0.126890721	18.63380131	0.101546544	0.57410054	1	1	1	1.58387285467105e-05	0.749981555	0.448634056	1.75815744660296e-05	0.742745364	0.741456919	GALC	ENSG00000054983	galactosylceramidase	-0.320118601	-0.458707765	0.031395819	-0.107193345
691	1521.400004	2219.333333	1867.166667	2173	1352.399517	1994.382193	1677.483948	1952.689137	1711.519372	2469.657251	2078.297897	2418.167291	NOP58	0.017388343	334.7169815	-161.3584908	10.91120067	7.327386245	0.377575884	0.204791164	-0.225889313	0.060076802	0.081132236	0.081219856	0.112003412	21.45005462	2.364981177	4.067512193	1	1	1	3.63165677640264e-06	0.12408541	0.043715614	4.49278599897162e-06	0.451798472	0.354841994	NOP58	ENSG00000055044	NOP58 ribonucleoprotein	0.544428811	0.218728771	0.295275699	-0.030424341
692	2879.17258	5812.365326	3032.634903	4953.14067	2508.205489	5121.699365	2676.455853	4371.855074	3305.00622	6596.168239	3436.213768	5611.714498	SZRD1	0.019814213	374.6103622	-181.3051811	11.96928803	7.965258233	0.702484647	0.051928892	-0.211894639	0.070375205	0.086401493	0.095008395	0.119084057	98.73301075	0.725456719	3.166158812	1	1	1	2.88945212407815e-23	0.394359818	0.075179066	3.70532481418831e-22	0.629618991	0.428833777	SZRD1	ENSG00000055070	SUZ RNA binding domain containing 1	1.013218313	0.707587366	0.074892208	-0.23073874
693	8.199999805	5.541666486	3.875000365	1.729166407	2.727443254	1.991654155	1.359636491	0.552452922	24.65312402	15.41937759	11.04385468	5.412255679	KCNH2	1.455125093	129.7226263	-58.86131317	1.908826783	2.10413413	-0.391838865	-0.749588374	-0.415067445	0.56161709	0.766817311	0.775205827	1.101110105	1.161714802	3.011086488	0.142094035	1	1	1	0.281110189	0.082696844	0.706208069	0.124701133	0.405234505	0.832199008	KCNH2	ENSG00000055118	potassium voltage-gated channel subfamily H member 2	-0.491975622	-0.836941963	-0.916231504	-1.261197845
694	2147.150225	2387.831664	2272.220854	2119.72105	1935.579271	2168.713055	2063.822272	1925.074655	2381.847212	2629.089193	2501.662898	2334.048353	CUL1	0.007337813	335.6051805	-161.8025902	11.12218687	7.671896765	0.106244214	0.056616217	-0.175717417	0.052925939	0.054642317	0.072168918	0.074728103	0.108697086	0.384553434	5.529192426	1	1	1	0.741632388	0.535176334	0.018701735	0.266736409	0.682792294	0.279482927	CUL1	ENSG00000055130	cullin 1	0.153210306	-0.100182988	0.081642967	-0.171750326
695	489.4127865	669.7299206	523.1207745	540.880865	439.5652382	607.6154872	474.1357226	490.3252358	544.9131431	738.1940981	577.1666881	596.6490989	FAM114A2	0.008808174	275.3413787	-131.6706893	9.110710934	6.193206278	0.31366825	0.066606086	-0.280281572	0.054806191	0.063404121	0.074298627	0.087089558	14.42705584	2.101560435	10.35754706	1	1	1	0.000145694	0.147148898	0.001289464	0.000137989	0.477183817	0.100026006	FAM114A2	ENSG00000055147	family with sequence similarity 114 member A2	0.451735366	0.048076409	0.095902699	-0.307756257
696	12035.16319	8939.873775	13333.10112	9956.843373	10743.57463	8053.643751	12018.94541	8974.678388	13482.02603	9923.625327	14790.94708	11046.49389	CYFIP2	0.013654767	406.7055422	-197.3527711	13.40459609	9.395587909	-0.297311161	0.102417119	0.005321502	0.057920797	0.071599506	0.078409083	0.098542175	35.83626985	3.204873852	0.002916246	1	1	1	2.14615144722546e-09	0.07341917	0.956933347	4.34432090654876e-09	0.387243427	0.874720755	CYFIP2	ENSG00000055163	cytoplasmic FMR1 interacting protein 2	-0.428887837	-0.421215344	0.147745001	0.155417493
697	3192.657918	3930.976949	3642.822185	3882.91902	2843.396965	3525.983285	3268.075293	3483.60255	3584.819393	4382.488096	4060.540925	4328.008118	TAB2	0.007381766	366.5602036	-177.2801018	11.84170027	8.068609052	0.208034209	0.131904934	-0.144205721	0.059109348	0.054544688	0.081002353	0.074341702	12.38104458	0.594777331	3.762703296	1	1	1	0.000433714	0.440577678	0.052407785	0.000377808	0.650103422	0.375698681	TAB2	ENSG00000055208	TGF-beta activated kinase 1 (MAP3K7) binding protein 2	0.300045074	0.092060562	0.190242769	-0.017741743
698	3192.657918	3930.976949	3642.822185	3882.91902	2843.396965	3525.983285	3268.075293	3483.60255	3584.819393	4382.488096	4060.540925	4328.008118	TAB2	0.007381766	366.5602036	-177.2801018	11.84170027	8.068609052	0.208034209	0.131904934	-0.144205721	0.059109348	0.054544688	0.081002353	0.074341702	12.38104458	0.594777331	3.762703296	1	1	1	0.000433714	0.440577678	0.052407785	0.000377808	0.650103422	0.375698681	TAB2	ENSG00000228408	TGF-beta activated kinase 1 (MAP3K7) binding protein 2	0.300045074	0.092060562	0.190242769	-0.017741743
699	549.0292977	456.465281	563.8220497	432.8973957	495.2532612	414.2842693	512.4831626	392.7750877	608.6444924	502.9410196	620.3038986	477.1182316	GINM1	0.00596274	267.6421591	-127.8210795	8.950617854	6.308151806	-0.184639163	0.026586881	-0.079598785	0.05259313	0.05511779	0.071674939	0.075558594	36.25451489	0.061083615	1.109801067	1	1	1	1.73158393616617e-09	0.804791369	0.292125196	3.55974826674724e-09	0.755999291	0.661504631	GINM1	ENSG00000055211	glycosylated integral membrane protein 1	-0.265846212	-0.380442483	0.038287943	-0.076308328
700	2662.455474	24234.93332	3697.164479	23909.30544	1490.998334	14446.76311	2093.195575	14294.54737	4754.310579	40654.91963	6530.218841	39991.11493	EIF2AK2	0.343051309	466.2490637	-227.1245319	13.02696905	7.887004087	2.20854631	0.328317361	-0.341844747	0.295817801	0.362225831	0.398414295	0.502147298	61.40937665	0.242245165	0.463442183	1	1	1	4.63597429493287e-15	0.622589221	0.496019643	2.0960276743338e-14	0.708039692	0.76432893	EIF2AK2	ENSG00000055332	eukaryotic translation initiation factor 2 alpha kinase 2	3.185776573	2.692751263	0.473510228	-0.019515082
701	2834.74714	1884.649897	2876.274178	1998.614425	2496.109638	1677.849365	2563.532257	1780.251354	3219.326277	2116.939285	3227.169514	2243.761597	USP36	0.018521441	340.7577974	-164.3788987	11.18038037	7.94970802	-0.408210668	0.014543027	0.044169053	0.06490784	0.083708865	0.087378948	0.115499933	44.62978816	0.360082349	0.146242201	1	1	1	2.38042297991325e-11	0.548460504	0.702152627	6.3997474700968e-11	0.686256683	0.831523778	USP36	ENSG00000055483	ubiquitin specific peptidase 36	-0.588667055	-0.524980863	0.020973808	0.08466
702	8343.874413	8293.252989	9071.753731	8058.51225	7579.783569	7588.045732	8301.755158	7373.93969	9184.990519	9063.999819	9913.170672	8806.638298	KMT2C	0.006027525	390.6820282	-189.3410141	13.04558676	9.029282945	-0.006085375	0.083637934	-0.11235127	0.049001541	0.048690547	0.066695583	0.066530422	4.006667526	0.168805763	2.851776034	1	1	1	0.045320645	0.681175352	0.091273056	0.025976154	0.724402895	0.454837172	KMT2C	ENSG00000055609	lysine methyltransferase 2C	-0.008778285	-0.170847967	0.120650161	-0.041419521
703	4.250000003	10.33333333	2.666666667	6.020833333	1.440205576	4.028872486	0.949992668	2.293468542	12.54161234	26.50314155	7.485437889	15.80594343	MCOLN3	1.288826261	139.1837517	-63.59187587	2.126553929	1.446918984	0.888455932	-0.466089731	-0.074059508	0.552108734	0.731954578	0.762973613	1.027398931	2.744125235	0.98427007	0.005196171	1	1	1	0.097612483	0.321146864	0.942534685	0.050929512	0.596769353	0.871966382	MCOLN3	ENSG00000055732	mucolipin TRP cation channel 3	1.110182917	0.937173163	-0.517848306	-0.69085806
704	6287.203899	5678.318465	6890.572467	5992.991027	5644.077426	5137.376472	6236.40109	5423.671898	7003.612793	6276.21915	7613.363579	6622.071196	PUM2	0.006660367	382.9914009	-185.4957004	12.60261587	8.74627172	-0.101861297	0.091637728	-0.037702247	0.055055964	0.051555281	0.074963041	0.070209939	12.18429686	1.215482522	0.288361504	1	1	1	0.000481935	0.270249034	0.591272435	0.000415767	0.570343045	0.798673868	PUM2	ENSG00000055917	pumilio RNA binding family member 2	-0.146930186	-0.20131628	0.132185205	0.077799112
705	647.6641647	495.5443455	656.6760548	526.3179522	591.6378961	455.114897	604.3022702	483.6626706	708.9959468	539.5652835	713.5889807	572.7350975	MRPL43	0.00593482	265.1240876	-126.5620438	9.164101949	6.473372298	-0.267715451	0.013818532	0.046430124	0.046161996	0.053841879	0.062656648	0.073830813	43.5268198	0.578414805	0.395479871	1	1	1	4.18188534121949e-11	0.446934338	0.529432922	1.08755850972189e-10	0.652999527	0.775564235	MRPL43	ENSG00000055950	mitochondrial ribosomal protein L43	-0.385549172	-0.318704031	0.019905405	0.086750545
706	81.34891623	84.65645058	93.30255608	86.16628055	58.95583007	62.18373156	69.64851317	64.14954998	112.2475277	115.2506362	124.9899901	115.7393607	ITIH4	0.109244518	231.4933542	-109.7466771	6.385392784	4.398747511	0.039853797	0.137099993	-0.119422377	0.164264791	0.214655898	0.221293011	0.293123027	0.026256636	0.218457076	0.165986034	1	1	1	0.871275145	0.640218072	0.683704066	0.298769379	0.714048801	0.82585291	ITIH4	ENSG00000055955	inter-alpha-trypsin inhibitor heavy chain 4	0.056812233	-0.113526726	0.195547213	0.025208254
707	6.025000011	13.00000005	6.020833341	5.687500004	2.585132775	6.236175366	2.780862601	2.616356305	14.04207377	27.09994368	13.03567969	12.36362809	ITIH1	0.765867223	150.6591528	-69.32957641	2.660598746	1.795917481	0.76903188	-0.000691803	-0.825986773	0.431704393	0.571694107	0.584546928	0.799443356	0.752391585	1.230293283	1.067507147	1	1	1	0.385720096	0.267350009	0.301509202	0.161073945	0.567690595	0.666886222	ITIH1	ENSG00000055957	inter-alpha-trypsin inhibitor heavy chain 1	0.994856699	-0.070175295	-0.000855946	-1.06588794
708	184.0638999	280.6298367	183.2614929	225.0108989	148.2717485	230.4072297	150.2705554	184.85564	228.4961202	341.7996273	223.4953793	273.8888824	C4orf27	0.043407089	252.424137	-120.2120685	7.742771601	5.21528298	0.421753514	-0.004368924	-0.216518729	0.110324618	0.135192352	0.14982368	0.185689539	10.99946275	1.14267463	1.359615364	1	1	1	0.000911383	0.285087873	0.243604154	0.000747784	0.577177748	0.627567874	C4orf27	NA	NA	0.605776687	0.294637738	-0.006268892	-0.31740784
709	2914.096139	3134.726787	3142.342103	3007.615194	2653.298717	2873.862144	2881.733921	2758.038111	3200.527799	3419.270492	3426.518256	3279.776709	ZFR	0.005722561	355.2093301	-171.6046651	11.57727929	7.977314978	0.072982322	0.075408715	-0.116803266	0.047834711	0.048216109	0.065100632	0.065897538	0.10114365	0.054034617	3.141749801	1	1	1	0.750461502	0.816185821	0.076311897	0.26883202	0.759812286	0.430655614	ZFR	ENSG00000056097	zinc finger RNA binding protein	0.105256401	-0.063199699	0.108755831	-0.059700268
710	115.0390776	148.4066967	112.9067481	127.9798581	95.32570847	125.2306849	95.08622561	107.9871336	138.8291741	175.8718131	134.0670921	151.674033	ZNF280C	0.029166551	227.2402877	-107.6201439	6.965760357	4.745271876	0.254684579	-0.018709636	-0.129373927	0.095904254	0.117337217	0.129785083	0.162174821	5.32692763	0.834208064	0.636394863	1	1	1	0.02099837	0.361058539	0.425019293	0.013054756	0.612005068	0.72907584	ZNF280C	ENSG00000056277	zinc finger protein 280C	0.364634081	0.179292569	-0.026757515	-0.212099027
711	3797.128239	7105.857391	4659.913331	5831.171423	2907.344163	5558.346224	3646.522834	4541.562633	4959.228098	9084.214482	5954.931107	7486.97374	TRAF1	0.065922804	411.7263136	-199.8631568	12.33676456	8.242000333	0.626674374	0.204751795	-0.402453313	0.136227066	0.158119235	0.184970417	0.21852145	14.51040344	0.002200962	3.391898645	1	1	1	0.000139388	0.962581441	0.065517465	0.000132618	0.78494535	0.4066784	TRAF1	ENSG00000056558	TNF receptor associated factor 1	0.903923133	0.323420438	0.29532407	-0.285178625
712	3053.937361	3665.829482	3575.572556	3733.868531	2672.967268	3247.691574	3171.025534	3311.511442	3489.20599	4137.802338	4031.730104	4210.093925	RC3H2	0.012933461	368.0868852	-178.0434426	11.78171582	8.024186975	0.182622939	0.157693623	-0.139303422	0.067980869	0.071278576	0.091454277	0.097404699	4.944972793	1.211076278	2.045331728	1	1	1	0.026166651	0.271119073	0.152673701	0.015937871	0.570808685	0.534574727	RC3H2	ENSG00000056586	ring finger and CCCH-type domains 2	0.263390379	0.062479751	0.22743491	0.026524282
713	0.9	1.875	1.0625	0.916666667	0.135198705	0.371032233	0.194343027	0.163040917	5.991181664	9.475254952	5.80883333	5.153784655	PCGF2	3.565962981	88.88427463	-38.44213731	0.852511683	-0.105360516	0.733969175	0.165985137	-0.881605174	0.96716795	1.272254066	1.298692359	1.773686725	0.100034325	0.120194845	0.247055445	1	1	1	0.751788446	0.728823261	0.619156103	0.269172746	0.737980022	0.806799538	PCGF2	ENSG00000277258	polycomb group ring finger 2	0.597562538	-0.105794664	0.118394701	-0.584962501
714	0.9	1.875	1.0625	0.916666667	0.135198705	0.371032233	0.194343027	0.163040917	5.991181664	9.475254952	5.80883333	5.153784655	PCGF2	3.565962981	88.88427463	-38.44213731	0.852511683	-0.105360516	0.733969175	0.165985137	-0.881605174	0.96716795	1.272254066	1.298692359	1.773686725	0.100034325	0.120194845	0.247055445	1	1	1	0.751788446	0.728823261	0.619156103	0.269172746	0.737980022	0.806799538	PCGF2	ENSG00000278644	polycomb group ring finger 2	0.597562538	-0.105794664	0.118394701	-0.584962501
715	9.184137103	16.59200696	16.87800331	33.28242634	3.125111738	6.135067481	5.765110915	11.57734234	26.99051471	44.87231736	49.41223159	95.67998168	IL17RB	1.023197382	201.734453	-94.86722649	3.923990175	2.217477768	0.591443303	0.608533427	0.087575022	0.550003943	0.649983647	0.756547185	0.890191347	2.068891592	1.265864425	0.009678182	1	1	1	0.150330743	0.260543947	0.921632341	0.074072712	0.561716611	0.871512614	IL17RB	ENSG00000056736	interleukin 17 receptor B	0.788596334	0.939283601	0.811861872	0.96254914
716	114.4621445	192.5193907	94.47012947	151.5655307	78.18696167	135.9804316	66.33021395	106.1803928	167.5673571	272.5665401	134.5481166	216.3498315	TRAF3IP2	0.124512578	254.3802069	-121.1901035	7.035907364	4.740244153	0.519952727	-0.191960458	-0.047218344	0.194459821	0.224115756	0.265139458	0.308053627	10.32240292	1.089367371	0.023494643	1	1	1	0.001314251	0.296611421	0.87817777	0.001048357	0.585217749	0.865425131	TRAF3IP2	ENSG00000056972	TRAF3 interacting protein 2	0.745058205	0.676307728	-0.274298605	-0.343049083
717	1.07500004	0.91666667	0.416666667	0.583333333	0.131237623	0.130882915	0.048486692	0.07536616	8.805592927	6.420072381	3.580592987	4.514994233	GYG2	4.826359455	78.35596034	-33.17798017	0.61046644	0.072320699	-0.159332072	-0.947789436	0.495804308	1.072993051	1.462027948	1.534829158	2.105235065	0.005753066	0.424257703	0.055465049	1	1	1	0.939539258	0.514820143	0.813812771	0.315256954	0.676055245	0.85421521	GYG2	ENSG00000056998	glycogenin 2	-0.114511906	0.160464672	-0.550611024	-0.275634445
718	20.67231254	18.66991988	18.53778825	12.6711008	11.82937858	11.14663596	10.90739379	6.91099664	36.12569358	31.2709511	31.50611411	23.23207548	DCBLD2	0.299524658	178.3541673	-83.17708365	4.03307718	3.028795247	-0.101881581	-0.10898399	-0.278605803	0.284800561	0.366813642	0.396878002	0.504970694	0.884028393	0.660308192	0.304402326	1	1	1	0.347100704	0.416451161	0.58113563	0.148003724	0.639671753	0.795064719	DCBLD2	ENSG00000057019	discoidin, CUB and LCCL domain containing 2	-0.139862024	-0.515137744	-0.149585946	-0.524861667
719	1487.435886	3039.601572	1592.092264	2647.779607	1229.594449	2553.454883	1338.103727	2225.939189	1799.345723	3618.304666	1894.290946	3149.563511	SOAT1	0.03580198	353.3175441	-170.6587721	11.03903628	7.304809034	0.71467269	0.067995285	-0.206000325	0.097127223	0.116411348	0.13114027	0.160248437	57.38440878	0.170748349	1.652525654	1	1	1	3.58437408441337e-14	0.679447581	0.198615524	1.42636384794132e-13	0.723782426	0.585416898	SOAT1	ENSG00000057252	sterol O-acyltransferase 1	1.030559705	0.733497986	0.098032744	-0.199028976
720	4.143597535	12.6039089	7.332289306	6.375106268	1.54271511	5.168569553	2.844885329	2.387671248	11.12933971	30.73549035	18.89793797	17.02159791	PKP2	0.823404725	156.2947535	-72.14737675	2.773500165	1.42156438	1.112442616	0.570723407	-1.252329643	0.50409207	0.62453465	0.684444609	0.839824316	1.017138926	0.056431347	2.22361928	1	1	1	0.313198627	0.812227939	0.135914112	0.136306703	0.758614351	0.513981869	PKP2	ENSG00000057294	plakophilin 2	1.403171583	-0.176049095	0.69593517	-0.883285508
721	21.8	16.66666667	18.5	15	15.25419566	11.86831425	13.24851354	10.61515946	31.15470724	23.40499012	25.83308678	21.19610176	MSH4	0.120060043	157.3333075	-72.66665374	4.163235221	3.08190997	-0.268499253	-0.164139238	0.058778722	0.182171112	0.25138874	0.249409942	0.351192818	1.844084982	0.586687276	0.028012317	1	1	1	0.174472916	0.443702995	0.867079869	0.083858672	0.651501884	0.863460581	MSH4	ENSG00000057468	mutS homolog 4	-0.368003965	-0.285402219	-0.2255597	-0.142957954
722	16.2	4.520833333	6	3.1875	9.212743498	2.46554083	3.370248756	1.658509417	28.48662834	8.289432395	10.68170411	6.126076915	F7	0.352909379	134.578494	-61.289247	2.579861073	2.785011242	-1.2763149	-0.993251773	0.643792341	0.287971201	0.422624945	0.411731984	0.613443749	10.04250223	5.308715542	1.101392516	1	1	1	0.001529693	0.021218995	0.293960708	0.001205017	0.246163088	0.662708509	F7	ENSG00000057593	coagulation factor VII	-1.639450611	-0.741265732	-1.296981738	-0.398796858
723	3848.6	6054.333333	4042.333333	5226.833333	3495.209406	5546.657443	3702.259317	4788.088869	4237.720903	6608.475914	4413.645122	5705.781042	GDI2	0.011814224	365.6000484	-176.8000242	12.20566122	8.255464725	0.453064823	0.049112637	-0.196081293	0.049140896	0.066418617	0.066521673	0.091775615	58.43061907	1.383568812	4.564757575	1	1	1	2.10587921395154e-14	0.239494183	0.032636293	8.6976576734207e-14	0.546315237	0.326109502	GDI2	ENSG00000057608	GDP dissociation inhibitor 2	0.653497832	0.370668003	0.070836597	-0.211993232
724	2413.775164	4616.693784	3911.028675	6255.711834	1792.067673	3515.228705	2970.256875	4765.342059	3251.166587	6063.292969	5149.77187	8212.197585	PRDM1	0.091456254	402.0315579	-195.0157789	11.99377514	7.788947259	0.648486838	0.482608448	-0.178792326	0.15194995	0.18455633	0.204586	0.254208642	19.00936727	6.326241924	0.49467177	1	1	1	1.3007830835079e-05	0.011896415	0.481850703	1.46532792256608e-05	0.189834804	0.758154078	PRDM1	ENSG00000057657	PR/SET domain 1	0.935283638	0.677487714	0.696028077	0.438232153
725	548.3748518	844.5331772	637.2338521	765.8843581	471.8257545	736.1709495	555.2257506	667.6471585	637.3432888	968.8460105	731.354736	878.5761198	ATG5	0.017956799	292.1258428	-140.0629214	9.439303329	6.306959089	0.431824932	0.150177614	-0.247930446	0.076708845	0.085866506	0.104037754	0.117695961	26.06978579	0.042528198	4.437482016	1	1	1	3.29296933394604e-07	0.836616207	0.035158065	4.80252189259466e-07	0.764437872	0.329022442	ATG5	ENSG00000057663	autophagy related 5	0.622070493	0.264923912	0.21629426	-0.140852321
726	738.8728137	219.9727715	1095.818336	462.877465	565.262714	170.2651909	859.3402563	361.5506335	965.8040789	284.1920886	1397.371783	592.6017763	TMCC3	0.089019558	303.7269009	-145.8634504	9.002323977	6.6051258	-1.211622027	0.394130902	0.34982769	0.136650611	0.184911223	0.184200138	0.253081665	64.9755891	19.61514671	1.91067577	1	1	1	7.58316694229578e-16	9.47153445277013e-06	0.166888212	3.82133467892029e-15	0.001259311	0.5506937	TMCC3	ENSG00000057704	transmembrane and coiled-coil domain family 3	-1.743408678	-1.241508928	0.567975401	1.069875152
727	1005.047513	1096.000755	1049.762117	988.7821309	903.3266813	992.1786802	950.3424313	894.9474929	1118.222813	1210.686823	1159.582553	1092.455267	PITHD1	0.006490534	304.781453	-146.3907265	10.0131564	6.912790096	0.08663306	0.043528767	-0.146477908	0.054441752	0.053555908	0.074438043	0.073240582	0.052007417	0.303385701	3.99982216	1	1	1	0.819606323	0.581767635	0.045505065	0.286498639	0.697398018	0.359507406	PITHD1	ENSG00000057757	PITH domain containing 1	0.124866077	-0.086253192	0.062737652	-0.148381616
728	430.5066957	321.129268	407.9711916	317.5129195	381.7153855	287.2924236	365.8345934	284.1260557	485.5345686	358.951362	454.9610566	354.822981	MTA3	0.012849247	251.0467767	-119.5233883	8.503761732	6.064962877	-0.293119131	-0.053766314	0.042441077	0.06137123	0.076086604	0.082688407	0.10496492	26.73721947	0.2603182	0.163487455	1	1	1	2.33088287290673e-07	0.609901632	0.685965789	3.48245920721412e-07	0.703591322	0.826558643	MTA3	ENSG00000057935	metastasis associated 1 family member 3	-0.421743199	-0.360647329	-0.077383724	-0.016287855
729	134.6	75.5	135.3333333	63.83333333	100.0152111	57.1820769	103.2010278	48.21202155	181.144046	99.68595596	177.4702393	84.51614999	USP13	0.107367519	229.0670496	-108.5335248	6.535565214	4.902307417	-0.578174761	0.005433454	-0.17329059	0.151523026	0.207511887	0.20514664	0.287562965	21.6485905	0.331415042	0.363148333	1	1	1	3.27450539489416e-06	0.564827046	0.54676291	4.08521806223515e-06	0.692763637	0.782218379	USP13	ENSG00000058056	ubiquitin specific peptidase 13	-0.825825526	-1.072330688	0.007781164	-0.238723998
730	6689.270767	5633.016873	7514.38865	6087.432112	5953.6677	5059.551338	6752.387525	5469.547883	7515.76098	6271.480804	8362.380948	6775.117526	ATP11B	0.009327113	383.7724926	-185.8862463	12.65464264	8.808260144	-0.171859709	0.116314805	-0.038733624	0.059437457	0.060401485	0.080667586	0.08252763	21.9235477	2.010745304	0.220281236	1	1	1	2.83730913543585e-06	0.156188572	0.638825714	3.57806165648404e-06	0.48573507	0.813401378	ATP11B	ENSG00000058063	ATPase phospholipid transporting 11B (putative)	-0.247900716	-0.303776959	0.167783113	0.11190687
731	0.5	0.125	1.395833446	0.43750002	0.017113485	0.003244491	0.073473957	0.019507655	14.60836301	4.815854835	26.51757285	9.811854032	LAMC2	12.8232788	87.35469534	-37.67734767	0.479823041	-0.69314718	-1.386294361	1.026638869	0.226124146	1.721806813	2.536755932	2.284996818	3.348116538	0.575978441	0.4593672	0.004561343	1	1	1	0.447892975	0.497919862	0.946153637	0.181386962	0.671997764	0.872906632	LAMC2	ENSG00000058085	laminin subunit gamma 2	-0.415037499	-0.736965641	0.675565117	0.353636975
732	8.006039908	12.06705869	11.21770979	9.34575611	4.096374335	6.466552701	5.994328759	5.063923437	15.6471723	22.51801109	20.99267789	17.24811963	CDK14	0.403475697	159.1519389	-73.57596946	3.273730379	2.080196245	0.410283073	0.337297515	-0.592854485	0.341884679	0.452298943	0.468174465	0.617862161	0.082315852	0.00221821	0.920689142	1	1	1	0.774183229	0.962435223	0.337294091	0.274913839	0.78494535	0.690216647	CDK14	ENSG00000058091	cyclin dependent kinase 14	0.536969661	-0.23993479	0.440009101	-0.336895349
733	7935.001167	12709.17021	8482.334729	11441.33639	6790.704888	11026.02636	7358.321491	9925.874841	9272.121903	14649.24918	9778.045515	13188.1754	SEC61A1	0.031443889	423.5119031	-205.7559516	13.26900697	8.97903878	0.471040296	0.066702233	-0.171793233	0.079453445	0.10754815	0.107578395	0.148606257	26.36326886	0.098841387	1.336404448	1	1	1	2.82868935201935e-07	0.75322447	0.247669048	4.16172336640555e-07	0.743401302	0.631881592	SEC61A1	ENSG00000058262	SEC61 translocon subunit alpha 1	0.679499208	0.431678271	0.09621925	-0.151601687
734	5161.734506	5533.707767	5802.469556	5703.322506	4415.795814	4792.093294	5030.494968	4944.160275	6033.680957	6390.092965	6692.910571	6579.052012	PPP1R12A	0.017791237	392.2411016	-190.1205508	12.44242869	8.549027947	0.069585405	0.117010945	-0.086820117	0.079634999	0.082780248	0.107939046	0.113425686	0.169895758	0.62373998	0.58589246	1	1	1	0.680204467	0.429660872	0.444011889	0.250023488	0.64530289	0.739005469	PPP1R12A	ENSG00000058272	protein phosphatase 1 regulatory subunit 12A	0.100371735	-0.024860112	0.168780252	0.043548405
735	2.225	5.520833333	1.875	1.0625	0.637459864	1.906660933	0.585201735	0.297905814	7.766175225	15.98585263	6.00754371	3.789473712	RASGRF1	1.584293538	106.9475445	-47.47377225	1.358065097	0.799756916	0.908771899	-0.171148256	-1.476755937	0.637765754	0.837246362	0.871597123	1.214424755	0.116357625	2.357108556	1.478686909	1	1	1	0.733019016	0.124713155	0.223980081	0.264463045	0.451798472	0.607844951	RASGRF1	ENSG00000058335	Ras protein specific guanine nucleotide releasing factor 1	1.015757186	-0.479167837	-0.165737204	-1.660662227
736	6.26765885	1.357731988	4.39566698	4.266744023	2.294575526	0.425213856	1.664606202	1.584328733	17.12018062	4.335315333	11.607483	11.49073685	CAMK2B	0.928265454	122.6405872	-55.32029362	1.902783982	1.835402896	-1.529587244	-0.354783617	1.499818978	0.512681135	0.704445244	0.649683159	0.937730781	2.158308558	0.515295145	2.558122545	1	1	1	0.141800707	0.472855569	0.109728824	0.070402416	0.663474237	0.482850743	CAMK2B	ENSG00000058404	calcium/calmodulin dependent protein kinase II beta	-1.624090969	-0.034889965	-0.429689392	1.159511611
737	2599.215904	1562.103529	2069.870808	1286.292322	2077.046441	1267.840876	1681.984784	1044.678918	3252.658768	1924.663797	2547.208038	1583.786088	CROCC	0.041183933	349.6635176	-168.8317588	10.79175185	7.862965103	-0.509176495	-0.227723631	0.033454213	0.114419857	0.126179107	0.15586597	0.172824785	32.45350816	2.76873609	0.037470507	1	1	1	1.22078378037159e-08	0.096122032	0.846510239	2.19628816394398e-08	0.420308027	0.860950901	CROCC	ENSG00000058453	ciliary rootlet coiled-coil, rootletin	-0.734218084	-0.685897851	-0.328393867	-0.280073634
738	1072.939534	901.5475151	1078.863723	815.4635114	922.1809954	784.0619247	939.0070097	709.1044602	1248.344143	1036.637409	1239.550845	937.7754276	POLR3E	0.021558178	303.7328855	-145.8664427	9.894567142	6.978157389	-0.174044641	0.005506269	-0.105862339	0.077252999	0.092053214	0.104787111	0.126594602	13.23402744	0.385964497	0.6992824	1	1	1	0.000274912	0.534428298	0.403024923	0.000248007	0.682620617	0.719653128	POLR3E	ENSG00000058600	RNA polymerase III subunit E	-0.250837978	-0.403388941	0.00793649	-0.144614474
739	1072.939534	901.5475151	1078.863723	815.4635114	922.1809954	784.0619247	939.0070097	709.1044602	1248.344143	1036.637409	1239.550845	937.7754276	POLR3E	0.021558178	303.7328855	-145.8664427	9.894567142	6.978157389	-0.174044641	0.005506269	-0.105862339	0.077252999	0.092053214	0.104787111	0.126594602	13.23402744	0.385964497	0.6992824	1	1	1	0.000274912	0.534428298	0.403024923	0.000248007	0.682620617	0.719653128	POLR3E	ENSG00000284282	RNA polymerase III subunit E	-0.250837978	-0.403388941	0.00793649	-0.144614474
740	14932.04402	11485.4144	16827.30386	12104.90916	13124.72854	10217.01094	14984.08271	10778.80923	16988.23241	12911.28538	18897.26321	13594.15709	ATP2B4	0.01558401	425.2879777	-206.6439889	13.72919674	9.611264788	-0.262431592	0.119493287	-0.066960118	0.065822135	0.076700101	0.088375028	0.105372934	32.0152752	1.509094382	0.403807407	1	1	1	1.52965040378715e-08	0.219277328	0.525129475	2.70919244375578e-08	0.532143462	0.774024645	ATP2B4	ENSG00000058668	ATPase plasma membrane Ca2+ transporting 4	-0.378579765	-0.475178342	0.172381492	0.075782915
741	6864.829369	7416.09209	8017.214817	7806.966821	6185.755968	6731.047505	7278.483078	7087.502829	7618.451569	8170.856297	8830.924347	8599.464779	ZC3H11A	0.005859419	395.8150239	-191.9075119	12.88685561	8.834166463	0.077241062	0.155179898	-0.103815627	0.053143857	0.048413282	0.072504033	0.065896404	0.416504235	2.453789523	2.482001439	1	1	1	0.518686537	0.117241519	0.115155632	0.203546491	0.446151744	0.491693558	ZC3H11A	ENSG00000058673	zinc finger CCCH-type containing 11A	0.111419678	-0.038334147	0.223847066	0.074093241
742	478.8965202	585.9455982	529.9404801	514.3259445	423.1090991	524.2871104	474.058465	459.9481149	542.039577	654.8553975	592.4098674	575.1326478	RIOK2	0.012427219	278.9384308	-133.4692154	9.040088969	6.171484541	0.201742408	0.101280157	-0.231649909	0.06319106	0.073716205	0.084921861	0.10124485	2.435248501	0.125379691	5.235020455	1	1	1	0.118635093	0.723271475	0.022136548	0.060377665	0.736139409	0.292180548	RIOK2	ENSG00000058729	RIO kinase 2	0.29050344	-0.043064912	0.145826788	-0.187741564
743	420.9622656	533.5777059	454.1880469	490.7030533	368.9272204	473.2132266	402.6943663	435.2075342	480.3365522	601.6424568	512.2663719	553.2750873	YIPF1	0.014343511	275.8371728	-131.9185864	8.887098363	6.042543199	0.237061514	0.075968113	-0.159733661	0.06731827	0.078742646	0.091102673	0.108173942	7.970077723	0.018127074	2.180457273	1	1	1	0.00475569	0.892899027	0.139772928	0.003395302	0.776179688	0.52002587	YIPF1	ENSG00000058799	Yip1 domain family member 1	0.341285682	0.11132464	0.109348683	-0.120612359
744	435.7680551	534.3834259	474.2446872	452.0215486	384.5232944	477.0749972	423.1785098	403.1972069	493.8421173	598.5760048	531.4731682	506.7581741	NDC1	0.014313034	264.4522298	-126.2261149	8.88441696	6.077110118	0.204003489	0.084613288	-0.251997043	0.063829463	0.078635672	0.086385985	0.10801039	1.709396071	0.581493793	5.443269327	1	1	1	0.191063746	0.445727397	0.019643868	0.09047131	0.652026504	0.284154277	NDC1	ENSG00000058804	NDC1 transmembrane nucleoporin	0.293705135	-0.069090823	0.121803156	-0.240992802
745	0.3	6.66666667	0.583333333	9.333333333	0.054562521	3.591124823	0.179863541	5.142438191	1.649483897	12.37619038	1.891866332	16.93965156	DGKG	0.447771668	100.7971098	-44.39855489	1.746629421	-1.203972804	3.10109279	0.664976304	-0.328504067	0.869609823	0.925121807	1.05667653	1.143975873	28.1301352	0.902873038	0.082460843	1	1	1	1.13425901971342e-07	0.34201251	0.773989842	1.770064350033e-07	0.604363013	0.847400772	DGKG	ENSG00000058866	diacylglycerol kinase gamma	2.560087833	2.706268797	0.284453389	0.430634354
746	3519.685236	1779.1316	3084.116217	1754.671717	2468.090796	1283.353192	2219.814559	1262.610223	5019.338909	2466.436572	4284.94029	2438.498263	FLYWCH1	0.115045864	382.4378057	-185.2189028	11.18738226	8.166126843	-0.682246184	-0.132106425	0.118262829	0.181085035	0.208739473	0.245996852	0.286517663	18.76622132	0.128780445	0.170370237	1	1	1	1.47761149624788e-05	0.719699881	0.679782975	1.6463997327743e-05	0.734802256	0.825830718	FLYWCH1	ENSG00000059122	FLYWCH-type zinc finger 1	-0.983872351	-0.813301728	-0.190531413	-0.01996079
747	2378.691622	1056.095678	2677.498589	1364.0018	2010.668063	903.2537634	2298.355446	1169.859986	2814.076544	1234.80037	3119.186247	1590.362038	UNKL	0.030623788	339.5255086	-163.7627543	10.73254061	7.774305877	-0.811971813	0.118332399	0.137511695	0.085756919	0.107807623	0.115632251	0.148378801	99.58756026	4.900722117	0.858886072	1	1	1	1.87679591812144e-23	0.026845467	0.354050604	2.46343567570325e-22	0.272446819	0.699711708	UNKL	ENSG00000059145	unk like zinc finger	-1.170668669	-0.972521682	0.170649906	0.368796893
748	736.0757289	781.6104361	643.8841866	651.6065087	469.1836675	514.4339124	425.7299328	430.5744562	1154.787594	1187.547825	973.8259253	986.1036484	TBXAS1	0.161042699	336.2615497	-162.1307748	9.425913541	6.601333006	0.060023447	-0.133814131	-0.048101457	0.229764642	0.247790816	0.311303514	0.340353821	0.041314272	0.395506148	0.019973547	1	1	1	0.838932501	0.529419243	0.887610989	0.290941946	0.680965186	0.866277452	TBXAS1	ENSG00000059377	thromboxane A synthase 1	0.086481496	0.017173283	-0.19277276	-0.262080973
749	2585.182341	17177.18211	3424.326185	19663.37301	1618.988699	11191.97353	2214.311826	12867.77799	4127.98912	26363.14179	5295.554892	30047.78591	PARP12	0.205357268	450.4008274	-219.2004137	12.8582908	7.857551322	1.893785838	0.281108675	-0.145932889	0.238772627	0.277770243	0.321710236	0.384311328	88.80766239	0.671114074	0.144191609	1	1	1	4.35127241535463e-21	0.41266346	0.704149039	4.3032428272318e-20	0.638392345	0.831794157	PARP12	ENSG00000059378	poly(ADP-ribose) polymerase family member 12	2.731681468	2.521270903	0.405417382	0.195006817
750	1047.727126	1566.887335	1131.156684	1420.829731	911.2827354	1381.561158	997.2170904	1251.713418	1204.60104	1777.073643	1283.086156	1612.794985	ALDH18A1	0.023537826	318.6389656	-153.3194828	10.31385628	6.954378455	0.402467886	0.076617547	-0.174467591	0.071186351	0.094627193	0.095686278	0.13100609	22.7559425	0.054793419	1.773562747	1	1	1	1.83934480023347e-06	0.814922918	0.182941775	2.38185511061056e-06	0.759684936	0.570591882	ALDH18A1	ENSG00000059573	aldehyde dehydrogenase 18 family member A1	0.58018255	0.328675075	0.110434288	-0.141073187
751	1217.827927	744.2534356	1366.875561	899.1266175	1035.494263	639.9512186	1178.866837	774.6599266	1432.267579	865.5553115	1584.8684	1043.591706	TARBP1	0.029709843	312.1230244	-150.0615122	9.98096075	7.104824163	-0.492442547	0.115458638	0.073583613	0.082750012	0.107169219	0.111973959	0.147211688	37.97327432	3.553086385	0.249849009	1	1	1	7.17203693538244e-10	0.059434802	0.617181415	1.56897290425402e-09	0.367267142	0.806297073	TARBP1	ENSG00000059588	TAR (HIV-1) RNA binding protein 1	-0.709691436	-0.603737131	0.166442528	0.272396833
752	138.2592828	126.9708479	125.6005131	104.8251438	112.6484873	104.976837	103.8804161	86.45061043	169.6927295	153.5728897	151.8620109	127.1050687	PET112	0.031298863	222.7486873	-105.3743437	6.937479984	4.929130783	-0.085173267	-0.096024444	-0.095639407	0.104519666	0.121191382	0.142472062	0.167381543	2.615085028	1.688236733	0.326481525	1	1	1	0.105851851	0.19383357	0.567738276	0.054631508	0.514888881	0.78975198	PET112	NA	NA	-0.121958301	-0.258600802	-0.137490247	-0.274132748
753	1754.349095	3873.012778	1887.649995	3123.020881	1435.395045	3218.838841	1572.990637	2591.183751	2144.176795	4660.136379	2265.253473	3764.016898	MXD1	0.05080933	374.755925	-181.3779625	11.27415282	7.469853181	0.791934798	0.073234765	-0.2884667	0.102376428	0.13736075	0.138071856	0.189749678	45.1790519	0.672005876	2.311156084	1	1	1	1.79818271676602e-11	0.41235314	0.128448484	4.92955427908711e-11	0.638075449	0.50827034	MXD1	ENSG00000059728	MAX dimerization protein 1	1.142070738	0.72604873	0.105597392	-0.310424616
754	2012.592388	2962.233118	2090.152205	2457.66719	1743.274882	2593.898321	1831.034503	2153.248338	2323.516597	3382.871631	2385.938786	2805.123733	CDK17	0.01527579	351.0942196	-169.5471098	11.20773428	7.607178916	0.386519779	0.037813252	-0.224544064	0.073294988	0.077382656	0.099657803	0.106003441	25.46725337	1.013181027	4.48707398	1	1	1	4.49955641747389e-07	0.314141968	0.034152084	6.43510685556457e-07	0.593284968	0.326903005	CDK17	ENSG00000059758	cyclin dependent kinase 17	0.55740046	0.233578389	0.054526404	-0.269295666
755	375.2931411	461.6176867	405.8327221	494.3773518	285.4125869	361.4548796	317.9272895	386.5434217	493.4783826	589.536622	518.0436022	632.2936889	DNAJC25	0.073675688	295.1579837	-141.5789919	8.738008197	5.92770743	0.2070296	0.07823363	-0.009671565	0.1396794	0.16912794	0.186089657	0.23353577	3.044563611	0.279477581	0.001715089	1	1	1	0.081007885	0.597043833	0.966966144	0.043320876	0.699647274	0.875232116	DNAJC25	ENSG00000059769	DnaJ heat shock protein family (Hsp40) member C25	0.297963431	0.28409219	0.112578729	0.098707488
756	24841.85919	32412.47908	26689.46067	34881.64164	18758.49026	25272.59257	20963.99842	27422.48966	32898.06159	41569.49063	33978.59973	44369.74683	SLC2A3	0.084164225	494.3249597	-241.1624799	14.79995656	10.12028538	0.266013405	0.071738655	0.001678503	0.143307978	0.176996954	0.185661292	0.243355278	4.792222487	0.29781474	4.75732102960177e-05	1	1	1	0.028588516	0.585255637	0.994496768	0.017259949	0.697898932	0.878830443	SLC2A3	ENSG00000059804	solute carrier family 2 member 3	0.383762655	0.386185092	0.103492982	0.105915419
757	53.16152525	36.29502606	45.75026715	26.07393659	39.08410776	27.12421312	34.33636382	19.06265505	72.30938427	48.56653025	60.95831682	35.66398111	PSD	0.101772415	192.7830239	-90.39151196	5.22696175	3.973334925	-0.381654216	-0.150137294	-0.180607197	0.156948465	0.213967714	0.213803326	0.30003181	9.918710478	2.430302093	0.362356037	1	1	1	0.00163607	0.119009962	0.547200655	0.001279569	0.447595999	0.782218379	PSD	ENSG00000059915	pleckstrin and Sec7 domain containing	-0.538285132	-0.788069936	-0.212293758	-0.462078562
758	1167.13559	1375.995535	1114.174252	1203.793285	1037.352738	1238.311166	1002.595601	1083.418502	1313.155531	1528.988645	1238.170469	1337.542484	CTDP1	0.010942946	311.5515584	-149.7757792	10.24464126	7.062307813	0.164624961	-0.046438984	-0.087260868	0.060143117	0.067181685	0.080668294	0.092015653	6.634566469	2.196712572	0.899322856	1	1	1	0.010001853	0.138305417	0.342963343	0.006688405	0.467574275	0.694198849	CTDP1	ENSG00000060069	CTD phosphatase subunit 1	0.237316137	0.111516478	-0.066938586	-0.192738246
759	1167.13559	1375.995535	1114.174252	1203.793285	1037.352738	1238.311166	1002.595601	1083.418502	1313.155531	1528.988645	1238.170469	1337.542484	CTDP1	0.010942946	311.5515584	-149.7757792	10.24464126	7.062307813	0.164624961	-0.046438984	-0.087260868	0.060143117	0.067181685	0.080668294	0.092015653	6.634566469	2.196712572	0.899322856	1	1	1	0.010001853	0.138305417	0.342963343	0.006688405	0.467574275	0.694198849	CTDP1	ENSG00000282752	CTD phosphatase subunit 1	0.237316137	0.111516478	-0.066938586	-0.192738246
760	171.6396391	298.7663031	258.7443437	290.6136982	118.7929467	213.4447863	178.87466	205.5355045	247.9959166	418.1938823	374.2768002	410.9086736	YBX3	0.16372025	286.2828493	-137.1414247	7.886971445	5.145397157	0.554264515	0.410443327	-0.438110112	0.187762818	0.252049331	0.26947236	0.350128572	3.548402053	0.799919652	1.56571045	1	1	1	0.059602823	0.371117393	0.210831056	0.033098988	0.617092691	0.595745866	YBX3	ENSG00000060138	Y-box binding protein 3	0.796074464	0.166966157	0.589328579	-0.039779728
761	132.1142486	325.2772515	165.10713	261.8089992	78.83592435	202.0429258	101.9688197	160.933468	221.3987448	523.6772825	267.3401973	425.9148387	STYK1	0.219696005	287.3801985	-137.6900993	7.681341803	4.883667068	0.901010832	0.222927468	-0.439990141	0.263417491	0.293681436	0.360426269	0.40158167	11.00568522	0.00153623	1.200433555	1	1	1	0.000908328	0.968735105	0.273235042	0.000745644	0.786418726	0.650022252	STYK1	ENSG00000060140	serine/threonine/tyrosine kinase 1	1.293433397	0.661900676	0.319448995	-0.312083726
[truncated: 16,420 more rows]
